# Supplementary material for: Harnessing redox proteomics to study metabolic regulation and stress response in lignin-fed Rhodococci
Source: Biotechnol Biofuels Bioprod. 2023 Nov 20;16:180. doi: 10.1186/s13068-023-02424-x (PMC10662689; doi:10.1186/s13068-023-02424-x)
Supplement: Supplementary file 1 — Additional file 1: Table S1. Global protein abundances. Table S2. Proteins with significantly changed abundance. Table S3. Quantification of unique HPE-IAM alkylated cysteine sites. Table S4. Cys sites with significantly changed oxidation level. [file 13068_2023_2424_MOESM1_ESM.xlsx]

## Sheet: Table S1
Table S1. Global protein abundances (all LFQ intensities are in log2 scale)
LFQ intensity_G1, G2, G3: Label-free quantification of glucose-fed Rhodococci triplicates; LFQ intensity_L1, L2, L3: Label-free quantification of lignin-fed Rhodococci triplicates;
Student's t-test were conducted for lignin- vs. glucose-fed (L/G) Rhodococci triplicates
LFQ intensity_G1	LFQ intensity_G2	LFQ intensity_G3	LFQ intensity_L1	LFQ intensity_L2	LFQ intensity_L3	Student's t-test Significant_L/G	.-Log Student's t-test p.value_L/G	Student's t-test q.value_ L/G	Student's t-test log2 FC_L/G	FC_L/G	Protein.IDs	Majority.protein.IDs	Destription
27.1817	27.1986	27.7722	27.5645	26.8761	NaN		0.168298	0.797462	-0.163874	0.892625	2625286620	2625286620	Glyoxylase, beta-lactamase superfamily II
27.871	27.7843	27.6348	28.3858	28.2021	27.6484		0.609497	0.20638	0.315421	1.24438	2625286631	2625286631	transcriptional regulator, ArsR family
27.6016	28.0971	27.7563	NaN	NaN	NaN		NaN	1	0	1	2625286652	2625286652	Cu2+-exporting ATPase
30.6977	30.7244	30.7381	30.3406	29.7103	30.2235	+	1.49974	0.0272689	-0.628558	0.646823	2625286655	2625286655	Uncharacterized conserved protein, DUF305 family
26.301	26.199	26.2431	NaN	NaN	NaN		NaN	1	0	1	2625286657	2625286657	histidine kinase
27.7424	27.0262	26.4769	26.3896	25.2613	25.9307		1.16841	0.050809	-1.22129	0.428899	2625286665	2625286665	Clp amino terminal domain-containing protein, pathogenicity island component
29.2253	28.9369	28.9658	29.7986	29.5297	29.9258	+	2.05475	0.0100945	0.708662	1.63429	2625286672	2625286672	acyl-CoA synthetase
30.384	30.6044	30.4958	30.2468	30.4751	30.148		0.818287	0.110051	-0.204799	0.86766	2625286674	2625286674	transcriptional regulator, GntR family
28.4246	27.9502	28.2262	28.9554	28.6764	28.6971	+	1.60647	0.0211626	0.575987	1.4907	2625286679	2625286679	naphthoate synthase
30.0329	29.6216	29.3852	29.7736	29.667	29.4355		0.0907556	0.925782	-0.0545171	0.962917	2625286680	2625286680	3-oxoacyl-[acyl-carrier protein] reductase
NaN	25.7962	26.1433	27.1623	27.2203	27.7768	+	1.80969	0.0136172	1.41669	2.66972	2625286697	2625286697	probable F420-dependent oxidoreductase, Rv2161c family
27.7744	27.7219	27.4468	27.7631	27.8766	27.8834		0.823184	0.108583	0.193356	1.14342	2625286699	2625286699	3-oxoacyl-[acyl-carrier protein] reductase
27.7923	28.0086	28.1319	27.8644	NaN	NaN		0	1	-0.113153	0.924565	2625286707	2625286707	type I restriction enzyme, R subunit
28.3512	28.5843	26.9356	28.3151	28.695	27.8506		0.226267	0.697137	0.329798	1.25684	2625286712;2625286737	2625286712	hypothetical protein;hypothetical protein
31.4079	31.84	31.1285	29.2724	28.4334	29.6763	+	2.28599	0.00638235	-2.33145	0.198684	2625286731	2625286731	hypothetical protein
26.7762	26.5636	27.6765	NaN	NaN	NaN		NaN	1	0	1	2625286758	2625286758	non-specific serine/threonine protein kinase
26.1744	26.1768	25.8	NaN	NaN	NaN		NaN	1	0	1	2625286759	2625286759	DNA-binding transcriptional regulator, MarR family
29.2315	29.3359	29.1362	29.772	28.9775	28.9943		0.0165744	1	0.0134048	1.00933	2625286760	2625286760	serine/threonine protein kinase
28.3992	28.6766	28.2878	28.6221	28.403	28.9143		0.438195	0.354283	0.19198	1.14233	2625286764	2625286764	DNA-binding transcriptional activator of the SARP family
32.8023	32.9501	32.8733	31.3514	31.5163	31.5604	+	4.27689	0	-1.39919	0.379142	2625286769	2625286769	NTE family protein
32.4183	32.0204	31.6905	30.9582	30.6247	30.6546	+	2.27357	0.00628986	-1.2972	0.406915	2625286772	2625286772	Lsr2 protein
28.3519	28.9756	28.694	NaN	NaN	NaN		NaN	1	0	1	2625295684;2625286777;2625294340;2625294344	2625295684;2625286777	hypothetical protein;hypothetical protein;hypothetical protein;hypothetical protein
27.3088	27.0449	26.9731	27.4148	27.6321	28.2753		1.12619	0.0562962	0.665155	1.58574	2625286783	2625286783	Subtilase family protein
28.3227	28.6619	28.3949	NaN	NaN	NaN		NaN	1	0	1	2625286802	2625286802	deazaflavin-dependent oxidoreductase, nitroreductase family
26.8982	26.99	27.3449	27.3649	NaN	NaN		0	1	0.287273	1.22033	Pd630_LPD02578;2625286809;2625289224	Pd630_LPD02578;2625286809;2625289224	FO synthase;FO synthase subunit 1 /FO synthase subunit 2;FO synthase subunit 1 /FO synthase subunit 2
NaN	NaN	NaN	26.4198	26.8136	27.5668		NaN	1	0	1	2625286868	2625286868	malate dehydrogenase (oxaloacetate-decarboxylating)
23.0775	23.6969	NaN	34.3642	34.1336	34.2515	+	4.59057	0	10.8626	1861.98	2625286870	2625286870	Acyl-CoA dehydrogenase
NaN	NaN	NaN	31.7266	31.9444	31.9728		NaN	1	0	1	2625286872	2625286872	Heme-degrading monooxygenase HmoA
NaN	NaN	NaN	31.9389	31.8428	31.7208		NaN	1	0	1	2625286873	2625286873	hydroxyquinol 1,2-dioxygenase
NaN	NaN	NaN	29.8597	29.7354	29.8991		NaN	1	0	1	2625286874	2625286874	maleylacetate reductase
NaN	NaN	NaN	28.4477	28.0737	28.6875		NaN	1	0	1	2625286875	2625286875	Stress responsive A/B Barrel Domain
25.9609	25.0548	24.8941	NaN	NaN	NaN		NaN	1	0	1	2625286878	2625286878	hypothetical protein
NaN	NaN	NaN	28.7169	29.0003	30.5973		NaN	1	0	1	2625286903	2625286903	AAA domain-containing protein
29.1469	28.9612	28.5964	28.5963	NaN	NaN		0	1	-0.305211	0.809324	2625286908	2625286908	hypothetical protein
NaN	NaN	NaN	26.6374	26.974	27.1132		NaN	1	0	1	2625286920	2625286920	hypothetical protein
30.0948	28.7936	29.7281	NaN	NaN	28.4603		0	1	-1.07852	0.473515	2625286921	2625286921	Cellulose biosynthesis protein BcsQ
27.7092	27.6053	27.5665	27.6318	27.7802	NaN		0.413822	0.380617	0.0790037	1.05629	2625286929	2625286929	hypothetical protein
28.9733	29.1703	28.6414	28.7785	29.1973	29.3486		0.320563	0.522796	0.179782	1.13271	2625294955;2625286931;2625295416;2625294806	2625294955;2625286931;2625295416;2625294806	hypothetical protein;hypothetical protein;hypothetical protein;hypothetical protein
29.5549	29.6161	29.2628	28.6806	28.7746	28.3493	+	2.18282	0.00754707	-0.876418	0.544718	2625286936	2625286936	NADPH:quinone reductase
30.5122	30.3247	30.3747	29.4194	28	28.4554	+	1.86828	0.0126466	-1.77896	0.291394	2625286939	2625286939	chromosomal replication initiator protein
33.7087	33.6336	33.5104	33.2045	33.6494	33.2882		0.732321	0.14321	-0.236927	0.848551	Pd630_LPD00002;2625286940	Pd630_LPD00002;2625286940	DNA polymerase III subunit beta;DNA polymerase-3 subunit beta
32.6754	32.3405	32.1508	31.7222	31.5167	31.7055	+	1.94497	0.0112885	-0.740784	0.598414	2625286941	2625286941	6-phosphogluconate dehydrogenase
34.4801	34.3966	34.263	34.3598	33.9792	33.8384		0.889552	0.0930458	-0.320797	0.800627	2625286947	2625286947	DNA gyrase subunit B
NaN	NaN	23.5006	26.8578	26.4592	26.2384		0	1	3.01789	8.09981	2625286948;Pd630_LPD00011	2625286948;Pd630_LPD00011	Signal transduction histidine kinase;hypothetical protein
34.7939	34.862	34.7009	35.0872	35.0039	35.0521	+	2.12099	0.00820079	0.262114	1.19923	2625286953	2625286953	DNA gyrase subunit A
33.4926	33.2271	33.1692	33.1506	33.1553	33.0667		0.763668	0.128949	-0.172043	0.887585	2625286954	2625286954	Transmembrane protein of unknown function (DUF3566)
27.5953	27.7526	27.75	27.1219	26.7848	NaN	+	1.86799	0.0126194	-0.745939	0.59628	Pd630_LPD00023;2625286961	Pd630_LPD00023;2625286961	hypothetical protein;hypothetical protein
31.9005	32.0684	31.6961	31.5636	31.4418	30.96	+	1.24626	0.0427819	-0.566532	0.675238	2625286963	2625286963	hypothetical protein
36.0588	36.088	35.8057	35.8595	35.1027	35.5021		0.984281	0.0756382	-0.496081	0.70903	2625286964	2625286964	peptidyl-prolyl cis-trans isomerase A (cyclophilin A)
NaN	NaN	NaN	28.0604	27.9527	27.81		NaN	1	0	1	2625286966;Pd630_LPD00027	2625286966;Pd630_LPD00027	PH domain-containing protein;Uncharacterized protein
27.0972	26.4037	27.4078	27.4836	27.3348	27.9734		0.821402	0.109022	0.627724	1.54513	2625286969	2625286969	para-aminobenzoate synthetase component 2
32.6681	32.4004	32.2367	31.3388	30.9119	31.0693	+	2.77272	0.00338739	-1.32841	0.398208	2625286970	2625286970	serine/threonine protein kinase
31.8631	31.6479	31.7816	30.9631	31.3896	31.0255	+	1.91167	0.0119018	-0.638098	0.642559	2625286971	2625286971	serine/threonine protein kinase
29.7207	29.6928	29.5644	29.4341	29.191	29.8155		0.403624	0.392722	-0.179082	0.883265	2625286972	2625286972	cell elongation-specific peptidoglycan D,D-transpeptidase
27.1657	26.9749	26.8985	NaN	NaN	NaN		NaN	1	0	1	Pd630_LPD00034;2625286973	Pd630_LPD00034;2625286973	putative cell division protein ftsW;cell elongation-specific peptidoglycan biosynthesis regulator RodA
30.4143	30.0651	30.0666	29.258	29.1587	29.2736	+	2.84251	0.00250847	-0.951911	0.516947	Pd630_LPD00036;2625286975	Pd630_LPD00036;2625286975	Oxoglutarate dehydrogenase inhibitor;Forkhead associated (FHA) domain, binds pSer, pThr, pTyr
31.0446	30.7503	30.1912	NaN	29.3392	29.1836	+	1.62665	0.0199683	-1.40064	0.378761	2625286976	2625286976	FHA domain-containing protein
27.8622	27.8715	28.4006	28.2702	28.0694	28.3478		0.397091	0.401338	0.184388	1.13634	2625286979	2625286979	hypothetical protein
26.9605	26.0613	NaN	28.4263	28.4388	28.4319	+	1.97742	0.0103131	1.92139	3.78787	2625286982;Pd630_LPD00044	2625286982;Pd630_LPD00044	Glyoxalase-like domain-containing protein;hypothetical protein
25.234	24.9628	25.5074	26.2133	26.3071	26.4586	+	2.49442	0.00483005	1.09159	2.13109	2625286988;Pd630_LPD00053	2625286988;Pd630_LPD00053	transcriptional regulator, TetR family;hypothetical protein
34.1006	33.9978	34.063	33.4664	33.4747	33.3001	+	3.24248	0.00111661	-0.640083	0.641676	2625286989	2625286989	glutamate synthase (NADH) large subunit
32.8228	32.8232	32.819	31.9068	31.8834	31.7884	+	4.92338	0	-0.96213	0.513298	2625286990;Pd630_LPD00055	2625286990;Pd630_LPD00055	glutamate synthase (NADPH/NADH) small chain;glutamate synthase (NADPH), homotetrameric
29.2762	29.4879	29.1124	28.0787	NaN	NaN		0	1	-1.21344	0.431238	2625286991	2625286991	Cutinase
29.71	30.0758	29.6584	29.5409	29.6193	29.2299		0.926581	0.084427	-0.351372	0.783838	2625286996	2625286996	Short-chain dehydrogenase
29.4179	29.8706	29.4308	29.8011	29.5376	29.3599		0.0115379	1	-0.00686646	0.995252	2625286999	2625286999	carboxymethylenebutenolidase
28.7292	26.1814	27.4793	NaN	NaN	NaN		NaN	1	0	1	Pd630_LPD00067;2625287002	Pd630_LPD00067;2625287002	putative phosphatase phoE;probable phosphoglycerate mutase
32.654	32.8912	32.7927	31.1967	31.083	31.2423	+	4.36461	0	-1.60533	0.328661	2625287005	2625287005	lysyl-tRNA synthetase, class II
28.9793	29.4175	29.0333	29.4589	29.5535	29.2621		0.800712	0.114454	0.281445	1.21541	Pd630_LPD00071;2625287006	Pd630_LPD00071;2625287006	Uncharacterized protein yaaA;ribosome-associated protein
28.8182	28.1283	28.0432	29.5785	30.1534	29.4884	+	1.92587	0.0118192	1.4102	2.65774	2625287007	2625287007	Acetylornithine deacetylase/Succinyl-diaminopimelate desuccinylase
31.0242	30.7748	30.708	30.8897	31.0123	NaN		0.349076	0.471652	0.115344	1.08323	Pd630_LPD00075;2625287008	Pd630_LPD00075;2625287008	Putative regulator of ribonuclease activity;regulator of ribonuclease activity A
29.8831	30.2619	29.9488	29.8008	29.8787	29.8962		0.647632	0.184032	-0.172697	0.887183	2625287009;Pd630_LPD00076	2625287009;Pd630_LPD00076	Uncharacterized conserved protein YbjT, contains NAD(P)-binding and DUF2867 domains;Quinone oxidoreductase 2
NaN	NaN	NaN	28.1783	28.2944	28.0746		NaN	1	0	1	2625287010	2625287010	transcriptional regulator, TetR family
30.9205	30.3706	30.6245	NaN	NaN	NaN		NaN	1	0	1	2625287011	2625287011	hypothetical protein
27.3457	27.5842	27.1419	30.8054	30.704	30.3811	+	4.26129	0	3.27292	9.66604	2625287012	2625287012	hypothetical protein (DUF2236)
NaN	NaN	NaN	28.6664	27.878	28.5378		NaN	1	0	1	2625287014;Pd630_LPD02943;Pd630_LPD07106	2625287014	biotin carboxyl carrier protein /biotin carboxylase;Acetyl-/propionyl-coenzyme A carboxylase alpha chain;Acetyl-/propionyl-coenzyme A carboxylase alpha chain
32.2487	31.9419	32.1592	32.7607	32.7697	32.7497	+	2.67071	0.00384167	0.64343	1.56204	Pd630_LPD00083;2625287016;Pd630_LPD02955;2625295110;Pd630_LPD02945	Pd630_LPD00083;2625287016;Pd630_LPD02955;2625295110	putative propionyl-CoA carboxylase beta chain 5;propionyl-CoA carboxylase beta chain;putative propionyl-CoA carboxylase beta chain 5;propionyl-CoA carboxylase beta chain;putative propionyl-CoA carboxylase beta chain 5
29.4807	29.2546	29.0917	28.9765	NaN	NaN		0	1	-0.299235	0.812683	2625287017	2625287017	hypothetical protein
32.4132	32.5938	32.5687	32.5529	32.1881	33.0144		0.0865849	0.932953	0.0599391	1.04242	2625287019	2625287019	long-chain acyl-CoA synthetase
32.7278	32.9402	32.7822	32.6057	31.996	32.302	+	1.29119	0.0394315	-0.515509	0.699546	2625287022	2625287022	hypothetical protein
29.2101	29.2471	28.9801	28.9035	28.852	29.4366		0.148785	0.831238	-0.0817776	0.944893	2625287029	2625287029	high affinity sulphate transporter 1
31.901	32.1091	31.9448	31.411	31.5344	31.4135	+	2.67393	0.00385774	-0.531981	0.691604	2625287030	2625287030	Ca2+-transporting ATPase
29.806	30.3958	29.8506	30.2385	30.5756	30.5939		0.952544	0.0802205	0.451882	1.36782	2625287031;Pd630_LPD00099	2625287031;Pd630_LPD00099	polyphosphate kinase 2, PA0141 family;regulatory protein
31.464	31.7857	31.6845	32.1979	32.3433	32.2087	+	2.33412	0.00595107	0.6052	1.52119	2625287034	2625287034	hypothetical protein
NaN	NaN	NaN	30.4401	31.7133	31.562		NaN	1	0	1	2625287035	2625287035	Short C-terminal domain-containing protein
28.0265	28.1783	27.6925	27.8757	27.0686	26.466		0.892859	0.0924696	-0.829011	0.562915	2625287036	2625287036	Diacylglycerol kinase family enzyme
28.1677	27.8991	27.6836	27.8721	27.4315	NaN		0.446883	0.343581	-0.264976	0.832212	2625287037	2625287037	hypothetical protein (DUF2252)
27.3626	26.6901	27.7051	NaN	NaN	NaN		NaN	1	0	1	2625287043	2625287043	Uncharacterized membrane protein
28.5291	28.8117	28.3755	29.2408	29.534	29.4797	+	2.24873	0.00617354	0.846083	1.79761	2625287049	2625287049	Uncharacterized membrane protein
26.4167	26.4822	26.9264	NaN	NaN	NaN		NaN	1	0	1	2625287061	2625287061	AraC-type DNA-binding protein
25.6133	25.6091	25.5575	NaN	NaN	NaN		NaN	1	0	1	Pd630_LPD00117;2625287062	Pd630_LPD00117;2625287062	Aminoglycoside N(6')-acetyltransferase;aminoglycoside 6'-N-acetyltransferase
26.7735	27.3478	26.8209	NaN	NaN	NaN		NaN	1	0	1	2625287064;Pd630_LPD00119	2625287064;Pd630_LPD00119	NADP-dependent aldehyde dehydrogenase;NADP-dependent fatty aldehyde dehydrogenase
31.3848	31.4945	31.4335	30.4669	30.5507	30.3288	+	3.78697	0	-0.988809	0.503894	2625287069;Pd630_LPD03620	2625287069	Acetyl esterase/lipase;Esterase
26.4048	26.4827	26.2291	NaN	NaN	NaN		NaN	1	0	1	2625287078	2625287078	RNA polymerase, sigma subunit, SigZ
29.1884	29.3588	29.3942	29.0824	29.1225	NaN		1.07024	0.063041	-0.211305	0.863756	2625287083	2625287083	Dihydrofolate reductase
NaN	NaN	NaN	30.8804	32.3151	30.9195		NaN	1	0	1	2625287087	2625287087	hypothetical protein
NaN	NaN	NaN	29.9653	31.0009	29.9937		NaN	1	0	1	2625287089	2625287089	ChrR Cupin-like domain-containing protein
28.558	28.5682	28.4574	NaN	NaN	28.1911		0	1	-0.336743	0.791827	2625287097;Pd630_LPD00158	2625287097	Predicted dehydrogenase;putative oxidoreductase
29.3915	29.7136	29.7796	29.2368	NaN	27.8125		0.854248	0.100586	-1.10357	0.465363	2625287098;Pd630_LPD00159	2625287098;Pd630_LPD00159	conserved hypothetical protein;hypothetical protein
34.5561	34.783	34.5522	33.4817	33.1357	33.4238	+	3.21041	0.00108219	-1.28339	0.41083	2625287099	2625287099	guanine deaminase
28.6334	28.6095	28.5978	NaN	NaN	NaN		NaN	1	0	1	2625287101	2625287101	hypothetical protein
31.261	31.5916	30.8809	31.1105	29.843	30.6285		0.782614	0.12232	-0.717102	0.608318	2625287106	2625287106	RNA polymerase sigma-70 factor, ECF subfamily
31.4552	31.5582	31.2847	31.3015	31.4679	31.3459		0.257977	0.640607	-0.0609303	0.958646	2625287109	2625287109	Catechol 2,3-dioxygenase
31.3159	31.6647	31.5864	32.026	32.234	32.3595	+	2.05181	0.0100695	0.684144	1.60675	2625287110	2625287110	excinuclease ABC, A subunit
NaN	NaN	NaN	28.8902	28.9481	28.5162		NaN	1	0	1	2625287111;Pd630_LPD00187	2625287111	methyl acetate hydrolase;Uncharacterized protein
28.3151	28.745	28.4333	NaN	NaN	NaN		NaN	1	0	1	2625287114;Pd630_LPD00189	2625287114;Pd630_LPD00189	Uncharacterized conserved protein;hypothetical protein
27.9361	27.996	28.0238	NaN	NaN	NaN		NaN	1	0	1	Pd630_LPD00195;2625287120	Pd630_LPD00195;2625287120	putative HTH-type transcriptional regulator in instable DNA locus;transcriptional regulator, GntR family
NaN	NaN	NaN	31.3418	31.177	31.0021		NaN	1	0	1	2625287125	2625287125	transcriptional regulator, LacI family
26.8794	26.6629	26.7873	26.6791	26.6375	NaN		0.607132	0.207402	-0.118197	0.921338	2625287128;Pd630_LPD00219	2625287128;Pd630_LPD00219	4-hydroxyphenylacetate 3-monooxygenase;4-hydroxyphenylacetate 3-monooxygenase oxygenase component
NaN	27.7992	NaN	28.178	28.6749	28.6282		0	1	0.694483	1.6183	2625287151	2625287151	hypothetical protein
25.8274	26.1959	26.0729	26.6183	25.9777	25.9673		0.256884	0.642076	0.15569	1.11395	2625287165	2625287165	Enoyl-CoA hydratase/carnithine racemase
NaN	NaN	27.7249	28.2082	28.3078	28.0483		0	1	0.463159	1.37856	2625287173	2625287173	alkylhydroperoxidase AhpD family core domain-containing protein
26.4862	NaN	NaN	29.8168	29.29	29.0603		0	1	2.90283	7.4789	Pd630_LPD00252;2625287175	Pd630_LPD00252;2625287175	Metallothiol transferase fosB;Catechol 2,3-dioxygenase
32.3617	32.3698	32.0758	32.4492	32.67	32.4333		0.942998	0.0822257	0.248405	1.18789	2625287220	2625287220	succinate-semialdehyde dehydrogenase / glutarate-semialdehyde dehydrogenase
27.3648	26.87	27.7398	27.4387	28.0501	NaN		0.433842	0.358425	0.419535	1.3375	Pd630_LPD00333;2625287221	Pd630_LPD00333;2625287221	hypothetical protein;Uncharacterized conserved protein YndB, AHSA1/START domain
NaN	NaN	NaN	29.3432	29.6409	29.5794		NaN	1	0	1	2625287225;Pd630_LPD00338	2625287225;Pd630_LPD00338	NADPH2:quinone reductase;Quinone oxidoreductase-like protein 2
27.2303	27.1559	27.3039	29.0158	29.9614	29.9299	+	2.81202	0.00300703	2.40566	5.29879	2625287226;Pd630_LPD00339	2625287226;Pd630_LPD00339	short chain enoyl-CoA hydratase;3-hydroxypropionyl-coenzyme A dehydratase
29.329	29.3966	29.4691	31.5181	31.3335	31.5197	+	5.00621	0	2.05888	4.16664	2625287227	2625287227	acetyl-CoA acyltransferase
29.6637	29.5247	29.3491	31.4563	31.2386	31.6536	+	3.67766	0.00143791	1.93701	3.8291	2625287228;Pd630_LPD00341;2625294679	2625287228;Pd630_LPD00341	NAD(P)-dependent dehydrogenase, short-chain alcohol dehydrogenase family;3-hydroxyacyl-CoA dehydrogenase type-2;NAD(P)-dependent dehydrogenase, short-chain alcohol dehydrogenase family
26.1709	25.2036	25.8114	27.1167	25.953	26.8306		0.940994	0.0825563	0.904801	1.87229	2625287232;Pd630_LPD00345	2625287232;Pd630_LPD00345	SnoaL-like domain-containing protein;hypothetical protein
26.0631	25.4589	25.2288	27.9585	27.8253	27.7229	+	3.02296	0.00215116	2.25197	4.76332	2625287233;Pd630_LPD00346	2625287233;Pd630_LPD00346	Enoyl-CoA hydratase;3-hydroxypropionyl-coenzyme A dehydratase
31.2739	31.2201	31.1474	30.9144	31.0522	30.8372	+	1.73239	0.0156683	-0.279207	0.824044	2625287236;Pd630_LPD00349	2625287236;Pd630_LPD00349	PH domain-containing protein;hypothetical protein
26.7761	26.1524	26.7862	NaN	NaN	NaN		NaN	1	0	1	2625287244;Pd630_LPD00357	2625287244;Pd630_LPD00357	Adenylate cyclase, class 3;Putative aminoacrylate hydrolase RutD
29.3981	29.1728	29.5617	NaN	NaN	27.1502		0	1	-2.22739	0.213544	Pd630_LPD00359;2625287246	Pd630_LPD00359;2625287246	Sensor protein degS;Signal transduction histidine kinase
29.3024	29.1716	29.1302	29.0442	29.1255	29.1391		0.757773	0.132162	-0.0984745	0.93402	Pd630_LPD00378;2625287264	Pd630_LPD00378;2625287264	HTH-type transcriptional regulator pecS;transcriptional regulator, MarR family
28.7704	28.9384	28.7631	NaN	NaN	NaN		NaN	1	0	1	2625287267	2625287267	NADPH:quinone reductase
NaN	NaN	NaN	27.0831	27.6574	26.8188		NaN	1	0	1	2625287270	2625287270	hypothetical protein
31.8017	31.8055	31.6624	33.4955	33.8938	33.6468	+	3.97779	0	1.92218	3.78995	2625287271	2625287271	Uncharacterized protein YcnI
30.8588	30.5315	30.4766	29.3565	28.2982	28.728	+	2.28634	0.00639175	-1.82805	0.281646	2625287273	2625287273	hypothetical protein
32.8129	32.9536	32.8495	33.2979	33.2381	33.1311	+	2.25466	0.0062	0.350338	1.27486	2625287277;Pd630_LPD03583	2625287277	NAD(P)-dependent dehydrogenase, short-chain alcohol dehydrogenase family;3-hydroxyacyl-CoA dehydrogenase type-2
27.1009	28.7611	27.36	28.1949	28.4834	NaN		0.356344	0.460514	0.598451	1.51409	2625287279;Pd630_LPD00392	2625287279	ubiquitin-hydrolase Zn-finger-containing protein;hypothetical protein
29.5046	29.8663	29.5651	28.6672	28.1348	28.9121	+	1.86604	0.0127218	-1.07401	0.474998	2625287280;Pd630_LPD00393	2625287280;Pd630_LPD00393	Cyclic nucleotide-binding domain-containing protein;Nitrogen regulation protein ntrB
30.5545	30.7109	30.5099	29.6866	29.7392	29.365	+	2.7814	0.00313636	-0.994831	0.501795	2625287281;Pd630_LPD00394	2625287281;Pd630_LPD00394	thioredoxin reductase (NADPH);Bifunctional thioredoxin reductase/thioredoxin
30.023	29.9351	29.9562	31.2389	31.0869	31.1649	+	4.69328	0	1.19214	2.28491	2625287286	2625287286	amidase
35.6094	35.6908	35.6477	35.3352	35.0949	35.3682	+	1.89552	0.0121366	-0.383177	0.766747	Pd630_LPD00402;2625287287	Pd630_LPD00402;2625287287	Superoxide dismutase [Mn];superoxide dismutase, Fe-Mn family
29.4349	29.1881	29.4402	30.6308	31.1615	31.5884	+	2.44486	0.00496763	1.77251	3.41649	2625287289;Pd630_LPD00405	2625287289;Pd630_LPD00405	peptide-methionine (S)-S-oxide reductase;Peptide methionine sulfoxide reductase MsrA
27.5085	27.488	27.3116	26.9426	26.9148	NaN	+	2.08064	0.00931451	-0.507354	0.703512	Pd630_LPD00412;2625287296	Pd630_LPD00412;2625287296	hypothetical protein;Enamine deaminase RidA, house cleaning of reactive enamine intermediates, YjgF/YER057c/UK114 family
33.5123	33.4063	33.4486	33.5264	33.4773	33.4946		0.571576	0.229035	0.0436834	1.03074	2625287297	2625287297	alkanesulfonate monooxygenase
NaN	NaN	NaN	29.5233	29.7368	28.4386		NaN	1	0	1	2625287298;Pd630_LPD00414	2625287298;Pd630_LPD00414	serine protease SohB;Na(+)/H(+) antiporter nhaA
28.1897	28.2686	27.5536	NaN	NaN	NaN		NaN	1	0	1	Pd630_LPD00417;2625287301	Pd630_LPD00417;2625287301	putative glycerophosphoryl diester phosphodiesterase 1;glycerophosphoryl diester phosphodiesterase
33.8312	33.8408	33.8167	33.9846	33.5511	33.8045		0.146134	0.83492	-0.0495033	0.966269	Pd630_LPD00418;2625287302	Pd630_LPD00418;2625287302	hypothetical protein;hypothetical protein
31.6724	31.5709	31.9805	32.5232	31.8032	31.9116		0.590661	0.216108	0.338104	1.26409	2625287303	2625287303	Ferritin
33.2832	33.4566	33.4228	33.401	33.3137	33.2227		0.435118	0.357825	-0.0750821	0.949288	2625287305	2625287305	Ferritin
27.4483	27.1184	27.1543	NaN	NaN	NaN		NaN	1	0	1	2625287306;Pd630_LPD00422	2625287306;Pd630_LPD00422	transcriptional attenuator, LytR family;Regulatory protein msrR
NaN	NaN	NaN	26.3669	26.7623	26.3091		NaN	1	0	1	2625287309	2625287309	hypothetical protein
28.3849	27.782	28.4766	NaN	NaN	NaN		NaN	1	0	1	2625287310	2625287310	prephenate dehydratase
29.064	29.1298	28.481	29.9688	29.6928	29.468	+	1.50247	0.0271473	0.818317	1.76335	2625287311	2625287311	probable phosphoglycerate mutase
29.0806	29.1599	28.8919	NaN	NaN	NaN		NaN	1	0	1	Pd630_LPD00434;2625287317	Pd630_LPD00434;2625287317	putative membrane protein;Septum formation
31.1202	31.2991	30.8698	31.2054	31.1293	31.27		0.330876	0.501881	0.105223	1.07566	2625287318;Pd630_LPD00436	2625287318;Pd630_LPD00436	hypothetical protein;Putative ankyrin repeat protein
34.022	34.032	33.8767	34.1965	33.8616	33.9195		0.0465636	0.995859	0.0156339	1.0109	Pd630_LPD00439;2625287321	Pd630_LPD00439;2625287321	Bacterioferritin;bacterioferritin
29.2534	29.4843	29.0952	30.175	30.2235	29.8745	+	2.17951	0.00753678	0.81338	1.75732	2625287323;Pd630_LPD00441	2625287323;Pd630_LPD00441	UDP-MurNAc hydroxylase;Putative Rieske 2Fe-2S iron-sulfur protein
32.2847	32.4519	32.5688	32.1755	32.2991	32.3007		0.892732	0.0924238	-0.176701	0.884724	2625287325	2625287325	1-acyl-sn-glycerol-3-phosphate acyltransferase
27.1486	27.3563	27.7483	NaN	NaN	27.1305		0	1	-0.287287	0.819442	2625287326	2625287326	1-acyl-sn-glycerol-3-phosphate acyltransferase
28.3064	28.2734	28.2138	NaN	NaN	NaN		NaN	1	0	1	Pd630_LPD00445;2625287327	Pd630_LPD00445;2625287327	Uncharacterized protein YcsE;hypothetical protein
28.55	28.2261	28.5367	28.0923	28.1557	28.1324	+	1.35222	0.0355395	-0.31082	0.806183	2625287328	2625287328	Uncharacterized conserved protein, contains LGFP repeats
31.4305	31.3611	31.6134	30.3144	30.7525	29.9617	+	2.02269	0.0101236	-1.12546	0.458355	2625287329;Pd630_LPD00448	2625287329;Pd630_LPD00448	SpoIID/LytB domain protein;Amidase enhancer
31.8367	31.7586	31.6004	31.8963	32.0741	31.7705		0.74357	0.138072	0.181747	1.13426	Pd630_LPD00450;2625287331	Pd630_LPD00450;2625287331	UDP-galactopyranose mutase;UDP-galactopyranose mutase
31.8274	31.8221	31.7918	31.8687	31.9285	31.8205		0.822129	0.108833	0.0588296	1.04162	2625287332	2625287332	galactofuranosylgalactofuranosylrhamnosyl-N-acetylglucosaminyl-diphospho-decaprenol beta-1,5/1,6-galactofuranosyltransferase
29.5286	29.0021	29.2413	28.009	NaN	NaN		0	1	-1.24829	0.420945	Pd630_LPD00452;2625287333	Pd630_LPD00452;2625287333	hypothetical protein;5'-phosphoribosyl-monophospho-decaprenol phosphatase
28.6991	28.4886	28.5195	NaN	NaN	NaN		NaN	1	0	1	Pd630_LPD00454;2625287335	Pd630_LPD00454;2625287335	hypothetical protein;arabinofuranosyltransferase
33.1084	33.1872	33.2022	32.5243	32.1356	32.4465	+	2.54387	0.00460853	-0.79711	0.575501	Pd630_LPD00455;2625287336	Pd630_LPD00455;2625287336	Antigen 85-C;diacylglycerol O-acyltransferase / trehalose O-mycolyltransferase
31.0364	31.112	31.2158	30.5378	30.3326	30.0642	+	2.27993	0.00634503	-0.809874	0.570432	Pd630_LPD00456;2625287337	Pd630_LPD00456;2625287337	Antigen 85-B;diacylglycerol O-acyltransferase / trehalose O-mycolyltransferase
32.6662	32.6565	32.7461	31.7872	31.8733	31.6908	+	3.95322	0	-0.905817	0.53373	2625287338;Pd630_LPD00457	2625287338;Pd630_LPD00457	S-formylglutathione hydrolase FrmB;Protein PS1
29.9975	29.5483	30.2405	NaN	NaN	NaN		NaN	1	0	1	2625287340;Pd630_LPD00460;Pd630_LPD00459	2625287340;Pd630_LPD00460;Pd630_LPD00459	Cutinase;hypothetical protein;hypothetical protein
33.1329	32.9041	33.0749	32.8156	32.5885	32.9866		0.830718	0.106661	-0.240421	0.846498	2625287341	2625287341	probable F420-dependent oxidoreductase, MSMEG_2516 family
27.495	27.1449	27.0893	NaN	NaN	NaN		NaN	1	0	1	2625287343	2625287343	polyketide synthase 13
30.8764	31.0083	30.8329	30.088	29.624	29.0146	+	1.87028	0.0126876	-1.33031	0.397682	2625287347	2625287347	arabinosyltransferase C
29.3626	28.8925	30.1697	29.0103	28.5096	28.7064		0.850277	0.101221	-0.732876	0.601703	2625287350	2625287350	methionyl aminopeptidase
29.1014	28.7818	28.6181	NaN	NaN	NaN		NaN	1	0	1	2625287354;Pd630_LPD00474	2625287354;Pd630_LPD00474	galactan 5-O-arabinofuranosyltransferase;Arabinofuranosyltransferase AftA
33.0588	32.9246	32.7983	32.7823	32.7843	32.955		0.386355	0.415188	-0.0866941	0.941678	Pd630_LPD00475;2625287355	Pd630_LPD00475;2625287355	putative oxidoreductase;decaprenylphospho-beta-D-erythro-pentofuranosid-2-ulose 2-reductase
33.4886	33.3945	33.3182	33.6277	33.6881	33.7322	+	2.0886	0.00893179	0.282237	1.21608	2625287356	2625287356	decaprenylphospho-beta-D-ribofuranose 2-oxidase
32.7935	32.797	32.871	32.0164	32.1432	31.87	+	3.21292	0.00108966	-0.810603	0.570143	2625287361	2625287361	PPOX class probable F420-dependent enzyme
27.5925	27.8324	27.9834	NaN	NaN	NaN		NaN	1	0	1	Pd630_LPD00482;2625287362	Pd630_LPD00482;2625287362	HTH-type transcriptional repressor purR;transcriptional regulator, LacI family
29.0329	29.4833	28.8603	29.4815	29.6126	29.5531		1.04993	0.0655074	0.423574	1.34125	2625287373	2625287373	hypothetical protein
29.2767	29.6994	29.4581	29.2822	29.3633	29.0141		0.73201	0.143054	-0.258237	0.836109	2625287374;Pd630_LPD00494	2625287374;Pd630_LPD00494	dTDP-4-dehydrorhamnose 3,5-epimerase;dTDP-4-dehydrorhamnose 3,5-epimerase
26.6728	27.0561	27.243	28.9616	26.822	28.5078		0.756782	0.132493	1.10651	2.15325	Pd630_LPD00496;2625287376	Pd630_LPD00496;2625287376	dTDP-glucose 4,6-dehydratase;dTDP-glucose 4,6-dehydratase
26.8464	26.946	27.079	NaN	NaN	NaN		NaN	1	0	1	2625287379	2625287379	UDP-N-acetylglucosamine acyltransferase
28.9076	28.8415	28.7648	28.4286	29.2636	29.3818		0.243501	0.666568	0.186731	1.13818	2625287381;Pd630_LPD00501	2625287381;Pd630_LPD00501	Predicted dehydrogenase;putative oxidoreductase yisS
28.198	28.5619	27.8121	28.2032	28.0561	28.5142		0.0939702	0.920028	0.0671355	1.04763	2625287386	2625287386	Glycosyltransferase involved in cell wall bisynthesis
31.4692	31.2258	31.1112	31.1351	31.2999	31.3086		0.0604753	0.974952	-0.020874	0.985635	2625287387	2625287387	galactofuranosylgalactofuranosylrhamnosyl-N-acetylglucosaminyl-diphospho-decaprenol beta-1,5/1,6-galactofuranosyltransferase
28.6707	28.479	28.9211	28.2566	NaN	28.0524	+	1.2198	0.0448799	-0.535763	0.689794	2625287389	2625287389	Methyltransferase domain-containing protein
28.75	28.198	29.1195	28.179	28.2751	NaN		0.559636	0.237676	-0.462114	0.725922	Pd630_LPD00511;2625287391	Pd630_LPD00511;2625287391	UDP-galactofuranosyl transferase GlfT1;rhamnopyranosyl-N-acetylglucosaminyl-diphospho-decaprenol beta-1,3/1,4-galactofuranosyltransferase
28.8879	28.4742	28.6516	29.384	29.6831	29.7992	+	2.27965	0.00633577	0.950869	1.93304	2625287392;Pd630_LPD00512	2625287392;Pd630_LPD00512	ABC-2 type transport system ATP-binding protein;O-antigen export system ATP-binding protein RfbE
31.5489	31.5337	31.4816	31.59	31.2123	31.0076		0.66315	0.174351	-0.251431	0.840063	2625287394	2625287394	Protein of unknown function (DUF2587)
29.3729	29.0905	28.9721	29.0135	28.8477	28.7349		0.907848	0.08907	-0.279771	0.823722	2625287395;Pd630_LPD00515	2625287395;Pd630_LPD00515	cysteine desulfurase;putative cysteine desulfurase
33.7143	33.5566	33.3955	33.4553	33.0403	33.0998		1.05563	0.0646219	-0.357	0.780787	2625287396	2625287396	NADPH2:quinone reductase
29.7443	29.8591	29.8272	31.2635	31.7834	31.3431	+	3.25087	0.00113262	1.65313	3.14514	2625287397	2625287397	transcriptional regulator, MarR family
32.0319	32.2752	32.3922	32.136	32.0152	31.9345		0.777823	0.124576	-0.204516	0.86783	2625287400	2625287400	hypothetical protein
32.2536	32.3788	32.2965	32.1844	32.3564	32.3402		0.0859672	0.93359	-0.0159912	0.988977	2625287401	2625287401	transcriptional regulator, ArsR family
NaN	29.3227	28.9495	30.4917	31.0421	30.685	+	2.11315	0.00829882	1.60351	3.03881	2625287403;Pd630_LPD00523	2625287403;Pd630_LPD00523	TIGR03083 family protein;hypothetical protein
27.9344	27.9448	27.7131	NaN	NaN	NaN		NaN	1	0	1	2625287404	2625287404	S-formylglutathione hydrolase FrmB
29.065	29.3807	29.6511	30.5847	30.065	29.809	+	1.29834	0.0388114	0.787263	1.7258	2625287406	2625287406	histidinol-phosphate aminotransferase
30.8432	31.3178	30.9944	30.9234	30.8188	30.804		0.631084	0.193509	-0.203058	0.868707	2625287407	2625287407	carboxymethylenebutenolidase
28.335	28.6556	28.7677	NaN	NaN	NaN		NaN	1	0	1	2625287420;Pd630_LPD00541	2625287420;Pd630_LPD00541	drug resistance transporter, EmrB/QacA subfamily;Multidrug resistance protein stp
30.7	30.5739	30.4175	31.4769	31.2478	31.1635	+	2.38205	0.00572347	0.732242	1.66122	2625287421	2625287421	D-alanyl-D-alanine carboxypeptidase
29.5513	29.8393	29.7614	29.5351	30.1546	29.844		0.254625	0.646117	0.127214	1.09218	2625287422	2625287422	Uncharacterized conserved protein YbjT, contains NAD(P)-binding and DUF2867 domains
27.3052	27.6276	27.6689	NaN	NaN	NaN		NaN	1	0	1	2625287423	2625287423	deazaflavin-dependent oxidoreductase, nitroreductase family
31.3035	31.4721	31.1556	30.96	31.2976	31.5041		0.111747	0.891605	-0.0564632	0.961619	2625287429	2625287429	hypothetical protein
30.253	29.4397	30.6379	30.6736	31.3048	31.5301		1.14154	0.0541704	1.05927	2.08388	Pd630_LPD00554;2625287431	Pd630_LPD00554;2625287431	hypothetical protein;putative tRNA adenosine deaminase-associated protein
33.1889	33.8376	32.7933	32.4596	33.525	33.0972		0.220992	0.707434	-0.246039	0.843208	2625287433	2625287433	CsbD-like
31.136	31.1621	31.2639	31.0442	31.2309	31.0667		0.446593	0.343706	-0.0733534	0.950426	2625287435	2625287435	hypothetical protein
29.326	29.978	30.0583	30.3062	30.3286	29.8555		0.605172	0.208527	0.375985	1.29773	2625287436	2625287436	YceI-like domain-containing protein
NaN	NaN	NaN	28.999	28.871	28.5951		NaN	1	0	1	2625287440;Pd630_LPD00562	2625287440;Pd630_LPD00562	transcriptional regulator, IclR family;HTH-type transcriptional regulator kipR
NaN	NaN	NaN	28.5408	28.9401	28.4861		NaN	1	0	1	2625287443	2625287443	vanillate O-demethylase monooxygenase subunit
27.1517	26.9767	26.8278	26.4803	26.4874	NaN	+	1.59476	0.0218266	-0.50156	0.706343	Pd630_LPD00569;2625287447	Pd630_LPD00569;2625287447	putative ABC transporter ATP-binding protein;ATP-binding cassette, subfamily B
26.6879	25.9256	26.267	NaN	25.5488	NaN		0	1	-0.744705	0.59679	Pd630_LPD00570;2625287448	Pd630_LPD00570;2625287448	putative ABC transporter ATP-binding protein;ATP-binding cassette, subfamily B
27.4738	27.3578	26.909	NaN	NaN	NaN		NaN	1	0	1	2625287449;Pd630_LPD00571	2625287449;Pd630_LPD00571	hypothetical protein;hypothetical protein
26.7388	26.9727	26.8226	NaN	NaN	NaN		NaN	1	0	1	2625287450	2625287450	uncharacterized sulfatase
31.3231	31.3666	31.1238	31.1061	31.3494	31.2575		0.118482	0.881591	-0.0335223	0.977032	Pd630_LPD00580;2625287458	Pd630_LPD00580;2625287458	Uncharacterized protein ywjB;Dihydrofolate reductase
28.8664	28.9734	29.3941	30.1355	30.4519	30.5107	+	2.53428	0.00458303	1.28808	2.44203	2625287463	2625287463	TIGR03086 family protein
30.6365	31.347	30.9973	29.7488	28.7214	28.9651	+	2.11741	0.00816842	-1.84854	0.277673	2625287467	2625287467	S-formylglutathione hydrolase FrmB
NaN	30.6216	30.3433	29.4384	28.1998	28.973	+	1.36381	0.0350408	-1.61202	0.327139	Pd630_LPD00591;2625287469	Pd630_LPD00591;2625287469	hypothetical protein;hypothetical protein
30.0673	29.3582	29.7974	31.4342	31.2638	31.15	+	2.64243	0.00393548	1.5417	2.91138	2625287471	2625287471	DNA-binding transcriptional regulator, MocR family, contains an aminotransferase domain
30.2207	30.3985	30.005	29.5659	29.8262	29.239	+	1.50344	0.0271694	-0.664371	0.630964	2625287475	2625287475	uncharacterized HhH-GPD family protein
29.7152	29.6193	29.2319	30.6914	30.8412	30.688	+	2.8367	0.00248441	1.21806	2.32633	2625287477;Pd630_LPD00599	2625287477	DNA polymerase-3 subunit gamma/tau;DNA polymerase III subunit gamma/tau
26.3521	27.6721	25.7838	32.4697	32.9408	32.9368	+	3.35487	0.00130579	6.17979	72.4938	Pd630_LPD00605;2625287481	Pd630_LPD00605;2625287481	Putative acyltransferase;acetyl-CoA C-acetyltransferase
30.9962	31.1927	31.1648	34.579	34.5569	34.3717	+	5.52633	0	3.38465	10.4444	2625287482	2625287482	3-hydroxyacyl-CoA dehydrogenase / enoyl-CoA hydratase / 3-hydroxybutyryl-CoA epimerase
34.0381	33.9305	33.8252	32.7785	32.8431	33.0691	+	3.18706	0.00142282	-1.03434	0.488239	2625287484	2625287484	cyclopropane-fatty-acyl-phospholipid synthase
32.8286	32.7749	32.6554	31.7077	31.7024	31.7323	+	4.43011	0	-1.03881	0.48673	2625287485;2625294279	2625287485	FAD/FMN-containing dehydrogenase;hypothetical protein
34.7263	34.4986	34.3958	34.2552	34.578	34.1846		0.575281	0.226905	-0.201007	0.869943	Pd630_LPD00610;2625287486	Pd630_LPD00610;2625287486	hypothetical protein;Carbon monoxide dehydrogenase subunit G
30.8389	30.2034	30.7372	30.7793	30.3151	30.9568		0.120248	0.878699	0.0905711	1.06479	Pd630_LPD00611;2625287487	Pd630_LPD00611;2625287487	UPF0133 protein;hypothetical protein
NaN	NaN	NaN	29.0807	28.9688	28.674		NaN	1	0	1	Pd630_LPD00612;2625287488	Pd630_LPD00612;2625287488	Recombination protein recR;DNA replication and repair protein RecR
29.6176	29.5589	29.4242	NaN	NaN	NaN		NaN	1	0	1	Pd630_LPD00613;2625287489	Pd630_LPD00613;2625287489	HTH-type transcriptional regulator BetI;transcriptional regulator, TetR family
27.4042	27.7707	27.7826	29.317	29.6932	29.5135	+	3.44809	0.00145622	1.85535	3.6184	2625287492	2625287492	Uncharacterized conserved protein YndB, AHSA1/START domain
28.3563	28.1538	28.3031	28.6483	28.7518	28.539	+	1.91452	0.0119284	0.375268	1.29708	2625287494	2625287494	hypothetical protein
35.4646	35.3006	34.9146	32.7539	32.2543	31.6391	+	2.94582	0.00221751	-3.01075	0.124072	2625287498	2625287498	Short C-terminal domain-containing protein
34.3797	34.4374	34.3278	34.3959	34.5303	34.3931		0.453754	0.336271	0.0581538	1.04113	2625287499	2625287499	Acetyl/propionyl-CoA carboxylase, alpha subunit
29.5734	28.8935	30.9658	26.458	27.8333	27.0251	+	1.68577	0.0175625	-2.70546	0.153312	2625287500;Pd630_LPD00625;2625294510	2625287500;Pd630_LPD00625	cytochrome c oxidase subunit 1;putative cytochrome c oxidase subunit 1-alpha;cytochrome c oxidase subunit 1
32.3563	32.6809	32.5254	33.5151	32.887	33.4006	+	1.59527	0.0217816	0.74669	1.67794	2625287501	2625287501	2-isopropylmalate synthase
NaN	NaN	NaN	28.63	29.0674	28.8729		NaN	1	0	1	2625287504;Pd630_LPD00629	2625287504;Pd630_LPD00629	hypothetical protein;Pirin-like protein
31.3293	30.9321	31.3451	NaN	NaN	NaN		NaN	1	0	1	Pd630_LPD00630;2625287506	Pd630_LPD00630;2625287506	hypothetical protein;Protein of unknown function (DUF732)
30.6873	31.0705	30.7764	31.3403	31.3238	31.5225	+	1.85256	0.0130488	0.550794	1.46489	2625287507	2625287507	Acyl transferase domain-containing protein
31.6224	31.7084	31.5185	31.2606	31.0051	31.1342	+	2.20253	0.00701241	-0.483177	0.7154	2625287513	2625287513	gamma-glutamyltransferase 1 Threonine peptidase. MEROPS family T03
NaN	NaN	NaN	30.6197	28.6892	30.6682		NaN	1	0	1	2625287514;Pd630_LPD00637	2625287514;Pd630_LPD00637	probable oxidoreductase, LLM family;Uncharacterized protein y4vJ
30.6681	30.9261	30.5637	31.4271	30.6889	30.9575		0.561718	0.235959	0.305156	1.23555	2625287515	2625287515	hypothetical protein
NaN	NaN	NaN	29.3036	29.6113	29.4912		NaN	1	0	1	Pd630_LPD00641;2625287518;Pd630_LPD04617;2625295272;2625294467;2625291219	Pd630_LPD00641;2625287518	hypothetical protein;protein of unknown function (DUF4193);hypothetical protein;protein of unknown function (DUF4193);protein of unknown function (DUF4193);protein of unknown function (DUF4193)
27.9514	27.5487	27.6922	NaN	NaN	NaN		NaN	1	0	1	2625287519	2625287519	Carbon monoxide dehydrogenase subunit G
30.2766	30.4168	30.5841	29.8914	29.4446	29.7854	+	1.94967	0.0109211	-0.718697	0.607646	2625287520	2625287520	putative flavoprotein involved in K+ transport
28.1391	28.7313	28.5256	28.5515	28.9276	28.4067		0.28247	0.594032	0.163292	1.11984	2625287538;Pd630_LPD00663	2625287538;Pd630_LPD00663	5'-methylthioadenosine phosphorylase;Uncharacterized protein
30.0632	30.236	30.1086	30.3095	30.082	NaN		0.208858	0.729393	0.0598059	1.04233	2625287540;Pd630_LPD00665	2625287540;Pd630_LPD00665	hypothetical protein;hypothetical protein
30.4113	30.5085	30.2975	32.2	32.5983	32.466	+	3.96907	0	2.01567	4.04367	2625287546	2625287546	hypothetical protein
31.853	32.2215	31.3994	33.0089	33.2608	32.2562	+	1.24339	0.0429965	1.01733	2.02417	2625287547	2625287547	Short C-terminal domain-containing protein
27.8522	27.5815	26.9484	NaN	NaN	NaN		NaN	1	0	1	Pd630_LPD00676;2625287552	Pd630_LPD00676;2625287552	HTH-type transcriptional repressor CytR;transcriptional regulator, LacI family
28.233	28.3358	28.2895	NaN	NaN	NaN		NaN	1	0	1	2625287557;Pd630_LPD00705	2625287557;Pd630_LPD00705	serine/threonine protein kinase;Serine/threonine-protein kinase pknD
29.9393	31.5798	31.1505	28.9354	28.8128	28.4257	+	1.86597	0.0127082	-2.16523	0.222947	2625287561	2625287561	Alkyl sulfatase BDS1, metallo-beta-lactamase superfamily
27.5832	27.4189	27.3212	NaN	NaN	NaN		NaN	1	0	1	2625287562	2625287562	Predicted PurR-regulated permease PerM
30.7835	30.8627	30.8012	28.7962	29.1156	29.2995	+	3.51753	0.0011399	-1.74537	0.298257	2625287565	2625287565	Uncharacterized conserved protein
34.7158	34.7169	34.6538	34.3895	34.5496	34.58	+	1.40627	0.0317397	-0.189167	0.877112	2625287569	2625287569	aspartate kinase
33.8148	33.6708	33.9229	33.4273	33.6656	33.5618	+	1.17592	0.0496093	-0.251247	0.84017	2625287570	2625287570	aspartate-semialdehyde dehydrogenase
25.9335	26.4334	24.9127	32.2132	32.2207	32.4342	+	3.86959	0	6.52952	92.3807	2625287574	2625287574	Imidazolonepropionase
28.5551	28.4719	28.3431	29.2147	29.2429	29.3329	+	3.46056	0.00149057	0.806848	1.74939	2625287575	2625287575	2-keto-4-pentenoate hydratase/2-oxohepta-3-ene-1,7-dioic acid hydratase (catechol pathway)
26.6786	26.8491	26.9472	28.3614	27.5679	27.5141	+	1.59323	0.021988	0.989532	1.98554	2625287576	2625287576	transcriptional regulator, GntR family
27.4277	27.6234	27.4796	NaN	NaN	NaN		NaN	1	0	1	2625287579;Pd630_LPD00744	2625287579;Pd630_LPD00744	Multicopper oxidase with three cupredoxin domains (includes cell division protein FtsP and spore coat protein CotA);Spore coat protein A
27.57	27.0659	27.3173	NaN	NaN	NaN		NaN	1	0	1	2625287583;Pd630_LPD00749	2625287583;Pd630_LPD00749	hypothetical protein;hypothetical protein
28.9214	27.2506	28.3067	NaN	NaN	NaN		NaN	1	0	1	2625287586	2625287586	catalase
29.5946	29.9361	29.5951	29.1764	29.6829	29.3691		0.735958	0.141885	-0.299137	0.812738	2625287588	2625287588	iron complex transport system substrate-binding protein
30.0693	30.2932	30.3791	31.4914	31.4696	31.3443	+	3.48985	0.00154146	1.1879	2.27821	2625287590;Pd630_LPD00758	2625287590;Pd630_LPD00758	Predicted phosphohydrolase, MPP superfamily;putative metallophosphoesterase ykuE
30.681	31.5867	31.4404	30.4666	30.4489	29.8962	+	1.33846	0.0363988	-0.96548	0.512108	Pd630_LPD00759;2625287591	Pd630_LPD00759;2625287591	Uncharacterized protein yqeY;hypothetical protein
31.0695	31.1006	30.9307	30.1182	30.306	30.2334	+	3.37557	0.00134468	-0.81444	0.568629	2625287592	2625287592	Membrane carboxypeptidase (penicillin-binding protein)
30.9167	30.9526	30.7659	30.0741	30.504	30.4501	+	1.66145	0.0184882	-0.535678	0.689835	2625287594;Pd630_LPD00762	2625287594;Pd630_LPD00762	arsenite efflux ATP-binding protein ArsA;Putative arsenical pump-driving ATPase
30.3712	30.4187	30.2197	30.0282	30.4724	30.2563		0.233752	0.68409	-0.0842667	0.943264	2625287595;Pd630_LPD00763	2625287595;Pd630_LPD00763	arsenite efflux ATP-binding protein ArsA;Putative ATPase
30.4404	30.0288	29.8123	30.0814	31.1913	30.5161		0.605767	0.208132	0.50244	1.41661	Pd630_LPD00764;2625287596	Pd630_LPD00764;2625287596	hypothetical protein;protein of unknown function (DUF4177)
29.4236	28.4891	31.202	NaN	28.1444	NaN		0	1	-1.5605	0.339034	2625287597	2625287597	Enamine deaminase RidA, house cleaning of reactive enamine intermediates, YjgF/YER057c/UK114 family
28.9699	29.6737	29.0708	30.7284	30.7514	30.5595	+	2.4953	0.00483871	1.44161	2.71623	2625287598	2625287598	Glyoxylase, beta-lactamase superfamily II
36.4039	36.3756	36.3971	35.9907	35.4285	35.807	+	1.76428	0.0149786	-0.65018	0.637201	Pd630_LPD00767;2625287599	Pd630_LPD00767;2625287599	Catabolite gene activator;transcriptional regulator /transcriptional regulator, Crp/Fnr family
29.7975	30.2122	30.1258	30.1845	29.9514	29.6256		0.238983	0.674431	-0.124674	0.917211	2625287601;Pd630_LPD00769	2625287601;Pd630_LPD00769	DNA-(apurinic or apyrimidinic site) lyase /endonuclease III;Endonuclease III
27.4274	27.6771	27.5097	NaN	NaN	NaN		NaN	1	0	1	2625287602;Pd630_LPD00770	2625287602	Thiol-disulfide isomerase or thioredoxin;Thiol-disulfide oxidoreductase resA
27.9958	28.1691	28.1673	29.0534	29.0588	29.2552	+	3.48914	0.00153398	1.01173	2.01633	2625287605;Pd630_LPD00773	2625287605;Pd630_LPD00773	Pimeloyl-ACP methyl ester carboxylesterase;Epoxide hydrolase 3
28.6691	28.6829	28.2064	28.5719	NaN	28.5084		0.0336075	1	0.0206658	1.01443	2625287607	2625287607	sodium/proton antiporter, NhaA family
33.9544	34.0525	34.1085	34.9052	34.4851	34.6518	+	2.10498	0.00839164	0.642223	1.56073	2625287610	2625287610	acetyl-coenzyme A synthetase
33.8971	34.0062	33.9575	33.4735	33.3878	33.3465	+	3.45032	0.00146977	-0.550985	0.682554	2625287611	2625287611	oligopeptide transport system substrate-binding protein
27.7813	27.3634	28.0071	NaN	NaN	NaN		NaN	1	0	1	Pd630_LPD00781;2625287613	Pd630_LPD00781;2625287613	Oligopeptide transport system permease protein oppC;oligopeptide transport system permease protein
29.7205	30.0012	30.0602	28.9148	28.7096	28.0396	+	2.07201	0.00989581	-1.37258	0.3862	Pd630_LPD00782;2625287614	Pd630_LPD00782;2625287614	Glutathione import ATP-binding protein GsiA;peptide/nickel transport system ATP-binding protein
29.4086	29.2168	29.3934	29.9964	30.1944	29.9131	+	2.58942	0.00417969	0.695063	1.61895	Pd630_LPD00783;2625287615	Pd630_LPD00783;2625287615	hypothetical protein;hypothetical protein
28.0694	27.3736	27.4748	28.3853	28.5337	29.4478	+	1.35419	0.0355663	1.14968	2.21864	2625287616;Pd630_LPD00784	2625287616;Pd630_LPD00784	HAD-superfamily subfamily IB hydrolase, TIGR01490;Uncharacterized protein
34.2826	33.8958	33.6423	33.6335	33.0927	33.7607		0.736441	0.141704	-0.444581	0.734798	Pd630_LPD00798;2625287630	Pd630_LPD00798;2625287630	putative cold shock protein A;cold-shock DNA-binding protein family
27.9815	28.1492	27.9713	28.1361	NaN	28.1669		0.664131	0.174112	0.117512	1.08486	Pd630_LPD00799;2625287631	Pd630_LPD00799;2625287631	hypothetical protein;hypothetical protein
34.2565	34.3242	34.1791	33.6234	33.6575	33.5602	+	3.64337	0.00134146	-0.639531	0.641921	2625287632	2625287632	DNA topoisomerase I
25.6052	25.6294	25.7242	NaN	26.4295	25.6488		0.550779	0.24443	0.386207	1.30695	Pd630_LPD00801;2625287633	Pd630_LPD00801;2625287633	DNA polymerase III subunit gamma/tau;DNA polymerase-3 subunit delta'
31.6321	31.3935	30.6574	30.8816	31.1319	30.8854		0.357044	0.460271	-0.261356	0.834304	2625287641	2625287641	amino acid ABC transporter substrate-binding protein, PAAT family
28.5109	28.6259	28.5028	NaN	NaN	NaN		NaN	1	0	1	Pd630_LPD00813;2625287644	Pd630_LPD00813;2625287644	putative amino-acid ABC transporter ATP-binding protein y4tH;amino acid ABC transporter ATP-binding protein, PAAT family
25.7496	24.8876	25.9388	NaN	NaN	NaN		NaN	1	0	1	2625287649;Pd630_LPD00818	2625287649;Pd630_LPD00818	transcriptional regulator, CdaR family;Purine catabolism regulatory protein
27.6719	27.9669	27.7538	27.6985	NaN	27.2205		0.682263	0.164887	-0.338025	0.791124	2625287660;Pd630_LPD00829	2625287660;Pd630_LPD00829	aminopeptidase;Leucyl-cystinyl aminopeptidase
27.9756	27.1059	27.4963	NaN	NaN	NaN		NaN	1	0	1	2625287661;Pd630_LPD00830;Pd630_LPD04748	2625287661;Pd630_LPD00830	non-ribosomal peptide synthetase terminal domain of unknown function;Bacitracin synthase 3;hypothetical protein
28.3204	28.6029	28.5875	28.7883	28.7969	28.8853	+	1.52609	0.0253169	0.319912	1.24825	2625287666;Pd630_LPD00835	2625287666;Pd630_LPD00835	transcriptional regulator, TetR family;putative HTH-type transcriptional regulator ttgR
29.7769	30.11	29.1083	NaN	27.3277	28.9877		0.887662	0.0934433	-1.50738	0.35175	2625287672;Pd630_LPD00843	2625287672;Pd630_LPD00843	Cys-tRNA(Pro) deacylase, prolyl-tRNA editing enzyme YbaK/EbsC;Protein ebsC
27.8718	27.8595	27.9111	NaN	NaN	NaN		NaN	1	0	1	2625287674;Pd630_LPD00846	2625287674;Pd630_LPD00846	transcriptional regulator, TetR family;putative HTH-type transcriptional regulator ydgC
30.2964	30.4236	30.516	31.8744	31.929	32.1261	+	4.02022	0	1.56451	2.95778	2625287677;Pd630_LPD00849	2625287677;Pd630_LPD00849	enoyl-CoA hydratase;2-ketocyclohexanecarboxyl-CoA hydrolase
33.6727	33.6407	33.6921	33.4751	31.896	32.7319		0.994229	0.0734671	-0.96747	0.511402	2625287679	2625287679	inorganic pyrophosphatase
29.2732	29.2195	29.2245	28.5978	28.2771	28.4245	+	2.9886	0.0020904	-0.805957	0.571983	2625287681	2625287681	putative hydrolase/uncharacterized protein, coenzyme F420 biosynthesis associated
26.4076	26.6234	26.1473	NaN	NaN	NaN		NaN	1	0	1	2625287682;Pd630_LPD00854	2625287682;Pd630_LPD00854	tRNA(Ile)-lysidine synthase;tRNA(Ile)-lysidine synthase
30.8521	30.6188	30.6621	30.9114	30.9887	30.9556	+	1.48658	0.0275688	0.24089	1.18172	Pd630_LPD00855;2625287683	Pd630_LPD00855;2625287683	Hypoxanthine-guanine phosphoribosyltransferase;hypoxanthine phosphoribosyltransferase
28.0155	28.3718	28.0416	NaN	NaN	NaN		NaN	1	0	1	2625287684;Pd630_LPD00856	2625287684;Pd630_LPD00856	Serine/threonine protein kinase;putative serine/threonine-protein kinase
30.3468	30.5278	30.4116	31.0089	30.6978	30.8979	+	1.85415	0.0129447	0.439486	1.35612	2625287685	2625287685	amidase
30.664	30.7697	30.4788	31.1897	30.9434	30.7262		0.930114	0.0843049	0.315628	1.24455	2625287687;Pd630_LPD00859	2625287687;Pd630_LPD00859	GTP cyclohydrolase I;GTP cyclohydrolase 1
31.3809	31.5331	31.3899	31.572	31.5951	31.424		0.586807	0.218988	0.0957311	1.06861	2625287688	2625287688	dihydropteroate synthase
27.6036	27.5666	28.5978	27.8986	27.4403	27.4869		0.355282	0.462128	-0.314052	0.804379	2625287689;Pd630_LPD00861	2625287689	dihydroneopterin aldolase;putative dihydroneopterin aldolase
26.021	25.7632	26.6027	26.9091	NaN	NaN		0	1	0.780106	1.71726	2625287690	2625287690	2-amino-4-hydroxy-6-hydroxymethyldihydropteridine diphosphokinase
NaN	NaN	NaN	30.255	30.3202	29.9923		NaN	1	0	1	Pd630_LPD00864;2625287692	Pd630_LPD00864;2625287692	hypothetical protein;hypothetical protein
25.9179	25.9399	26.0637	27.1273	28.1152	29.1174	+	1.69033	0.0173395	2.14616	4.42648	2625287694	2625287694	pantothenate synthetase
26.5628	25.8606	26.7312	NaN	NaN	NaN		NaN	1	0	1	Pd630_LPD00868;2625287696	Pd630_LPD00868;2625287696	Type III pantothenate kinase;type III pantothenate kinase
31.0006	31.0767	30.9621	31.2	31.3842	31.273	+	1.90081	0.0122038	0.27258	1.20797	2625287699	2625287699	lysyl-tRNA synthetase, class II
33.7553	33.8164	33.9167	34.0219	34.7686	34.3145		1.14024	0.0543871	0.538876	1.45284	Pd630_LPD00873;2625287700	Pd630_LPD00873;2625287700	Protein lsr2;Lsr2 protein
35.6162	35.7363	35.6085	35.9209	35.8032	35.8577	+	1.74286	0.015309	0.20697	1.15426	2625287703;Pd630_LPD00876;Pd630_LPD01431	2625287703;Pd630_LPD00876	ATP-dependent Clp protease ATP-binding subunit ClpC;putative ATP-dependent Clp protease ATP-binding subunit;Chaperone protein ClpB
34.1352	34.4098	34.2462	33.3684	33.3114	32.9622	+	2.65927	0.00379424	-1.04976	0.483047	2625287706;Pd630_LPD00879	2625287706;Pd630_LPD00879	osmotically inducible protein OsmC;Peroxiredoxin osmC
30.8371	30.7292	30.3187	NaN	NaN	NaN		NaN	1	0	1	2625287707;Pd630_LPD00880	2625287707;Pd630_LPD00880	Nitrile hydratase beta subunit;Thiocyanate hydrolase subunit beta
29.9719	30.1515	30.2368	NaN	NaN	NaN		NaN	1	0	1	2625287708	2625287708	thiocyanate hydrolase, gamma subunit
30.9236	31.3194	31.1544	30.122	30.189	29.9327	+	2.79653	0.00296536	-1.05126	0.482548	2625287709	2625287709	Nitrile hydratase beta subunit
31.3134	31.6724	31.5739	31.2235	31.7317	31.5251		0.0499222	0.991218	-0.0265115	0.981791	2625287710	2625287710	Nitrile hydratase beta subunit
32.1392	32.6078	32.2064	33.1235	33.2495	32.8881	+	1.88403	0.0125202	0.769265	1.7044	2625287717	2625287717	Heme-degrading monooxygenase HmoA
32.9783	33.3845	33.4125	32.9534	32.6657	32.4555	+	1.31878	0.0371441	-0.566858	0.675086	2625287729;Pd630_LPD00893	2625287729;Pd630_LPD00893	carbonic anhydrase;Carbonic anhydrase
29.2998	28.7707	29.7499	28.1922	27.5777	27.9422	+	1.82608	0.0134315	-1.36946	0.387037	Pd630_LPD00894;2625287730	Pd630_LPD00894;2625287730	hypothetical protein;hypothetical protein
NaN	NaN	NaN	29.2581	29.714	29.6144		NaN	1	0	1	Pd630_LPD00897;2625287733	Pd630_LPD00897;2625287733	Aspartate ammonia-lyase;aspartate ammonia-lyase
30.4576	30.1319	30.1002	30.2539	30.2557	30.3477		0.179693	0.777416	0.0559184	1.03952	2625287734	2625287734	transcriptional regulator, GntR family
30.1095	29.7778	29.7498	29.2064	29.8878	29.5509		0.655967	0.178452	-0.330631	0.795189	2625287735	2625287735	diadenylate cyclase
26.1218	27.1686	NaN	28.3427	28.477	28.3845	+	1.67884	0.0174822	1.75619	3.37804	Pd630_LPD00901;2625287736	Pd630_LPD00901;2625287736	Thioesterase superfamily member 4;Acyl-coenzyme A thioesterase PaaI, contains HGG motif
32.8896	33.3038	33.1711	32.7789	33.3974	32.7295		0.244447	0.665354	-0.15292	0.899428	2625287738	2625287738	hypothetical protein
31.2639	31.7699	31.3236	32.7781	33.0115	32.9469	+	2.9554	0.00224129	1.45974	2.75059	Pd630_LPD00904;2625287739	Pd630_LPD00904;2625287739	Uncharacterized protein ydeB;transcriptional regulator, CarD family
27.7757	28.5723	28.1753	28.7646	28.5677	NaN		0.685756	0.163457	0.491739	1.40614	2625287740	2625287740	2-C-methyl-D-erythritol 4-phosphate cytidylyltransferase
30.9732	31.4947	31.1358	31.1297	31.5536	31.1334		0.124543	0.873159	0.071015	1.05046	2625287742	2625287742	cysteinyl-tRNA synthetase
32.1114	32.0891	31.9074	31.9011	32.1853	31.9245		0.104303	0.903381	-0.0323404	0.977833	2625287743;Pd630_LPD00908	2625287743	23S rRNA (guanosine2251-2'-O)-methyltransferase;putative tRNA/rRNA methyltransferase
28.1628	28.2656	27.2879	28.3132	28.5717	28.2672		0.669456	0.170904	0.478638	1.39343	2625287745	2625287745	biotin-dependent carboxylase uncharacterized domain-containing protein
28.5597	28.3597	29.1482	31.1619	31.5296	31.5528	+	3.27604	0.00116605	2.72557	6.61422	2625287746	2625287746	alanine dehydrogenase
27.8614	28.2335	27.8264	28.1142	28.5352	27.9657		0.46613	0.322252	0.231247	1.17385	2625287751;Pd630_LPD00924	2625287751;Pd630_LPD00924	sensor histidine kinase inhibitor, KipI family;Uncharacterized protein ybgJ
33.2576	32.9836	32.6439	28.109	28.3835	26.5347	+	3.03062	0.00217647	-5.28597	0.025631	2625287758	2625287758	zinc/manganese transport system ATP-binding protein
35.3619	35.2379	35.2226	28.5525	26.5297	24.0245	+	2.61114	0.00387302	-8.90523	0.00208574	Pd630_LPD00932;2625287759	Pd630_LPD00932;2625287759	Manganese ABC transporter substrate-binding lipoprotein;zinc/manganese transport system substrate-binding protein
33.2941	33.3808	33.3021	32.8004	32.6688	32.7379	+	3.63372	0.00130178	-0.589976	0.664354	2625287761;Pd630_LPD00935	2625287761;Pd630_LPD00935	trehalose 6-phosphatase;Trehalose-phosphate phosphatase
29.7865	29.8857	29.7313	29.9146	29.8292	29.6952		0.0520291	0.987623	0.0118275	1.00823	2625287762	2625287762	transcriptional regulator, TetR family
NaN	NaN	NaN	28.1615	28.7706	29.0429		NaN	1	0	1	2625287764;Pd630_LPD00939	2625287764;Pd630_LPD00939	hypothetical protein;putative acyl-CoA dehydrogenase fadE25
NaN	28.2442	NaN	31.8648	30.6395	30.6231		0	1	2.79832	6.95628	2625287766	2625287766	Uncharacterized OB-fold protein, contains Zn-ribbon domain
NaN	NaN	NaN	31.2071	30.7656	31.173		NaN	1	0	1	2625287767;Pd630_LPD00942	2625287767;Pd630_LPD00942	hypothetical protein;hypothetical protein
NaN	NaN	NaN	30.4393	30.7444	30.6062		NaN	1	0	1	2625287768;Pd630_LPD00943	2625287768;Pd630_LPD00943	Acetyl-CoA acetyltransferase;Uncharacterized protein
30.833	30.8969	30.6782	29.9111	30.1234	30.1392	+	2.79202	0.00317241	-0.744785	0.596757	Pd630_LPD00946;2625287776	Pd630_LPD00946;2625287776	Daunorubicin/doxorubicin resistance ATP-binding protein DrrA;ABC-2 type transport system ATP-binding protein
29.2834	29.1385	28.9012	NaN	NaN	NaN		NaN	1	0	1	Pd630_LPD00947;2625287777	Pd630_LPD00947;2625287777	Daunorubicin/doxorubicin resistance ABC transporter permease protein drrB;ABC transporter efflux protein, DrrB family
NaN	NaN	NaN	31.8878	32.0097	32.1343		NaN	1	0	1	2625287778	2625287778	SnoaL-like polyketide cyclase
28.4261	27.9453	28.7806	NaN	28.4891	27.6805		0.267432	0.622936	-0.299197	0.812705	2625287781;Pd630_LPD00951	2625287781;Pd630_LPD00951	Pimeloyl-ACP methyl ester carboxylesterase;Dihydrolipoyllysine-residue acetyltransferase component of acetoin cleaving system
30.3585	29.7103	30.3003	27.1647	27.7849	27.4054	+	3.20327	0.00143729	-2.67131	0.156984	2625287786	2625287786	CO or xanthine dehydrogenase, Mo-binding subunit
28.0399	27.9946	27.5239	NaN	NaN	NaN		NaN	1	0	1	2625287787	2625287787	CO or xanthine dehydrogenase, FAD-binding subunit
32.8941	32.5197	32.652	31.5911	31.6496	31.4729	+	3.11239	0.00233438	-1.11743	0.460913	2625287789	2625287789	urate oxidase
29.1813	29.04	28.3815	28.6744	29.089	28.782		0.0231745	1	-0.0191383	0.986822	2625287791	2625287791	2-oxo-4-hydroxy-4-carboxy-5-ureidoimidazoline decarboxylase
28.6933	28.1388	28.3077	NaN	NaN	NaN		NaN	1	0	1	Pd630_LPD00966;2625287796	Pd630_LPD00966;2625287796	HTH-type transcriptional regulator puuR;transcriptional regulator, XRE family with cupin sensor
26.0678	26.4508	26.1157	NaN	NaN	NaN		NaN	1	0	1	2625287797	2625287797	allantoin racemase
27.8231	28.7596	28.363	28.8003	29.0138	28.913		1.00078	0.0723826	0.593786	1.5092	Pd630_LPD00969;2625287799	Pd630_LPD00969;2625287799	putative HTH-type transcriptional regulator ydhC;transcriptional regulator, GntR family
32.34	32.6242	32.3768	32.1852	31.8571	32.1654	+	1.27716	0.0407527	-0.377777	0.769623	2625287800	2625287800	putative urate catabolism protein
32.1051	32.4438	32.5422	32.0928	31.9424	31.6971	+	1.21212	0.0457234	-0.452902	0.730572	2625287802	2625287802	HpcH/HpaI aldolase/citrate lyase family protein
29.0746	29.4831	28.7746	30.0965	30.0986	29.444	+	1.20716	0.0459127	0.768934	1.70401	2625287805;Pd630_LPD00975	2625287805;Pd630_LPD00975	tryptophan synthase beta chain;Tryptophan synthase beta chain 2
25.9536	25.805	26.1583	27.5267	NaN	NaN		0	1	1.55443	2.93717	2625287808;Pd630_LPD00978	2625287808;Pd630_LPD00978	MoxR-like ATPase;Uncharacterized protein yeaC
NaN	NaN	NaN	29.9217	30.2172	30.3538		NaN	1	0	1	2625287812;Pd630_LPD00982	2625287812;Pd630_LPD00982	Acyl dehydratase;Peroxisomal multifunctional enzyme type 2
NaN	29.6359	NaN	31.8745	31.6486	32.8207		0	1	2.47872	5.57404	2625287813;Pd630_LPD00983	2625287813;Pd630_LPD00983	3-oxosteroid 1-dehydrogenase;3-oxosteroid 1-dehydrogenase
NaN	NaN	NaN	31.3351	31.3553	31.1892		NaN	1	0	1	2625287814	2625287814	2-keto-4-pentenoate hydratase
NaN	27.2313	NaN	30.8224	32.8696	30.9132		0	1	4.30372	19.7492	2625287815;Pd630_LPD00985	2625287815;Pd630_LPD00985	acetaldehyde dehydrogenase;Acetaldehyde dehydrogenase 3
NaN	NaN	NaN	30.3276	29.8743	30.5637		NaN	1	0	1	2625287816	2625287816	4-hydroxy 2-oxovalerate aldolase
NaN	NaN	NaN	31.7764	31.9326	32.0518		NaN	1	0	1	2625287819;Pd630_LPD00990	2625287819;Pd630_LPD00990	3-ketosteroid 9alpha-monooxygenase subunit A;3-ketosteroid-9-alpha-hydroxylase oxygenase subunit
27.799	27.5453	27.6691	32.4493	32.6577	32.7973	+	5.62127	0	4.96363	31.2033	Pd630_LPD00991;2625287820	Pd630_LPD00991;2625287820	Flavin-dependent monooxygenase, oxygenase subunit;3-hydroxy-9,10-secoandrosta-1,3,5(10)-triene-9,17-dione monooxygenase
NaN	NaN	NaN	32.8776	32.7025	32.7414		NaN	1	0	1	2625287821	2625287821	4,5:9,10-diseco-3-hydroxy-5,9,17-trioxoandrosta-1(10),2-diene-4-oate hydrolase
NaN	NaN	NaN	31.8762	31.5113	31.726		NaN	1	0	1	2625287822;Pd630_LPD00993	2625287822;Pd630_LPD00993	3,4-dihydroxy-9,10-secoandrosta-1,3,5(10)-triene-9,17-dione 4,5-dioxygenase;Iron-dependent extradiol dioxygenase
33.2779	32.8729	32.6909	32.0021	31.8684	31.8793	+	2.34814	0.00587616	-1.03066	0.489486	2625287824	2625287824	succinate-semialdehyde dehydrogenase / glutarate-semialdehyde dehydrogenase
32.6711	32.2496	32.5522	31.4083	31.3475	31.3761	+	3.03444	0.00218289	-1.11367	0.462116	2625287825	2625287825	4-aminobutyrate aminotransferase
31.5222	31.3576	31.2823	29.2612	29.3854	29.3167	+	4.88722	0	-2.06623	0.238783	2625287826	2625287826	Protein of unknown function (DUF3830)
27.0567	27.4972	27.4022	27.79	27.4531	27.4		0.560765	0.236807	0.22897	1.172	2625287830	2625287830	transcriptional regulator, LysR family
NaN	NaN	NaN	26.5724	26.827	26.8299		NaN	1	0	1	Pd630_LPD01002;2625287831	Pd630_LPD01002;2625287831	HTH-type transcriptional repressor CytR;transcriptional regulator, LacI family
27.6368	27.9677	27.7607	NaN	NaN	NaN		NaN	1	0	1	2625287839;Pd630_LPD01009	2625287839;Pd630_LPD01009	purine catabolism regulatory protein;Uncharacterized protein YcgP
30.3565	30.7505	30.2539	28.8327	29.1737	29.2148	+	2.68656	0.00362869	-1.37991	0.384242	2625287850	2625287850	trehalose synthase
31.6323	31.182	31.3358	28.5282	28.5524	30.0865	+	1.92345	0.0117793	-2.32768	0.199205	2625287852	2625287852	arylsulfatase
30.7988	31.3372	30.7574	29.6932	29.9939	29.6616	+	2.27462	0.00629898	-1.18157	0.440872	2625287853	2625287853	haloacid dehalogenase-like hydrolase
32.0531	31.6347	31.6824	30.4132	30.154	30.7684	+	2.42756	0.00506218	-1.3449	0.393682	2625287857	2625287857	amidase
30.8906	30.6389	30.479	NaN	NaN	NaN		NaN	1	0	1	Pd630_LPD01047;2625287859	Pd630_LPD01047;2625287859	Arylmalonate decarboxylase;maleate isomerase
31.7496	31.3988	31.17	28.7965	29.4322	29.6381	+	2.675	0.00386583	-2.15057	0.225224	2625287860	2625287860	Maleate cis-trans isomerase
29.3905	29.2281	29.0666	28.8397	NaN	NaN		0	1	-0.388744	0.763794	2625287861;Pd630_LPD01049	2625287861;Pd630_LPD01049	transcriptional regulator, GntR family;putative HTH-type transcriptional regulator ydhC
26.9932	26.8252	27.0189	27.7403	NaN	NaN		0	1	0.794561	1.73455	2625287862;Pd630_LPD01050	2625287862;Pd630_LPD01050	ectoine hydroxylase;Ectoine hydroxylase
NaN	NaN	NaN	30.6674	30.7278	30.8065		NaN	1	0	1	2625287869	2625287869	NAD(P)-dependent dehydrogenase, short-chain alcohol dehydrogenase family
34.093	34.2212	33.9776	34.0434	33.9614	34.161		0.174749	0.784591	-0.0420125	0.971299	2625287871	2625287871	Aldo/keto reductase
NaN	NaN	NaN	29.6874	29.8778	29.1711		NaN	1	0	1	2625287875;Pd630_LPD01070	2625287875;Pd630_LPD01070	hypothetical protein;Acyl-CoA dehydrogenase
29.6011	29.8463	29.9161	32.6486	32.6675	32.7249	+	5.10108	0	2.89246	7.42534	2625287876	2625287876	enoyl-CoA hydratase
NaN	NaN	NaN	28.9748	29.1864	29.2094		NaN	1	0	1	Pd630_LPD01073;2625287878	Pd630_LPD01073;2625287878	putative acyl-CoA dehydrogenase fadE25;acyl-CoA dehydrogenase
30.4475	30.2743	30.3003	31.7985	31.5821	31.9984	+	3.41483	0.00140444	1.45229	2.73643	2625287881	2625287881	acetyl-CoA C-acetyltransferase
28.4953	28.8936	28.9004	29.3388	29.0187	28.9148		0.820427	0.109673	0.327639	1.25496	Pd630_LPD01079;2625287884	Pd630_LPD01079;2625287884	Hydrogenase isoenzymes nickel incorporation protein hypB;Hydrogenase nickel incorporation protein HypB
32.4181	32.9618	32.835	33.7045	33.5063	33.4304	+	1.93511	0.0115102	0.808779	1.75173	2625287885	2625287885	hydrogenase small subunit
34.6485	35.258	35.0103	35.698	35.57	35.6467	+	1.67469	0.0177607	0.665991	1.58666	2625287886	2625287886	[NiFe]-hydrogenase I apoprotein, large subunit
28.1787	28.5428	27.7782	28.7042	28.4665	29.4387		0.894414	0.0921717	0.703221	1.62814	2625287887	2625287887	Fe-S cluster biogenesis protein NfuA, 4Fe-4S-binding domain
NaN	NaN	NaN	28.8673	28.243	28.2328		NaN	1	0	1	2625287888	2625287888	hypothetical protein
28.1053	28.9754	28.2035	29.3288	28.9016	28.7679		0.819312	0.110046	0.571397	1.48596	2625287889	2625287889	hypothetical protein
28.3857	28.8589	28.2972	29.4463	29.5258	28.9996	+	1.55863	0.0235084	0.809988	1.7532	2625287890	2625287890	hypothetical protein
27.7929	27.842	NaN	28.3759	28.7163	28.5954	+	1.97757	0.0103251	0.745101	1.67609	2625287898;Pd630_LPD01100	2625287898;Pd630_LPD01100	encapsulation C-terminal sorting signal;hypothetical protein
34.3607	34.4107	34.4287	34.6173	34.1892	34.2671		0.114984	0.887581	-0.0421753	0.971189	2625287899	2625287899	hypothetical protein
29.2764	30.2087	29.6671	30.2861	30.7486	30.709	+	1.31284	0.0376681	0.863839	1.81988	2625287901;Pd630_LPD01114	2625287901;Pd630_LPD01114	Hydrogenase maturation protein HypD;Hydrogenase expression/formation protein hypD2
30.4019	30.6854	30.4496	31.3987	31.7022	31.4817	+	2.88984	0.00231421	1.01525	2.02126	2625287903	2625287903	Hydrogenase maturation protein, carbamoyl dehydratase HypE
28.9156	29.1779	29.3188	30.903	31.4866	31.2942	+	3.25544	0.00114493	2.09052	4.25902	2625287904	2625287904	phosphoheptose isomerase
30.182	30.285	30.0741	31.001	31.0414	31.102	+	3.67253	0.00142857	0.867751	1.82482	2625287905	2625287905	HupF/HypC family protein
31.1239	31.2429	31.0945	30.8914	31.0038	30.9552	+	1.66091	0.0184715	-0.203666	0.868341	2625287909	2625287909	L-2-hydroxyglutarate oxidase LhgO
32.9472	33.0292	32.7254	33.5482	32.6011	33.5534		0.433737	0.358358	0.333618	1.26017	Pd630_LPD01136;2625287921	Pd630_LPD01136;2625287921	putative cold shock protein A;cold-shock DNA-binding protein family
29.829	30.0598	29.7707	29.844	29.0638	29.8946		0.432048	0.360054	-0.285735	0.820323	2625287923	2625287923	formiminoglutamase
27.6193	27.3939	27.7744	27.706	27.7457	27.4862		0.13492	0.853293	0.0500514	1.0353	2625287924	2625287924	imidazolonepropionase
29.4478	28.7309	28.7803	30.5197	29.8738	29.8895	+	1.61433	0.0207171	1.10799	2.15545	Pd630_LPD01140;2625287925	Pd630_LPD01140;2625287925	Urocanate hydratase;urocanate hydratase
28.2627	28.2445	27.8701	NaN	NaN	NaN		NaN	1	0	1	Pd630_LPD01145;2625287928	Pd630_LPD01145;2625287928	Histidine utilization repressor;transcriptional regulator, GntR family
28.3648	28.407	28.5128	28.7426	28.9564	28.4334		0.828704	0.106863	0.282576	1.21637	2625287931;Pd630_LPD01148	2625287931;Pd630_LPD01148	hypothetical protein;hypothetical protein
NaN	27.8416	27.7066	29.6202	28.5246	28.6099		1.05832	0.0642922	1.14412	2.21011	2625287932;Pd630_LPD01151	2625287932;Pd630_LPD01151	nitronate monooxygenase;Nitronate monooxygenase
NaN	NaN	NaN	29.6656	29.8107	29.8409		NaN	1	0	1	Pd630_LPD01152;2625287933	Pd630_LPD01152;2625287933	Putative CoA-transferase subunit beta;Acyl CoA:acetate/3-ketoacid CoA transferase, beta subunit
NaN	NaN	NaN	29.3355	29.334	29.4208		NaN	1	0	1	2625287934;Pd630_LPD01153	2625287934;Pd630_LPD01153	Acyl CoA:acetate/3-ketoacid CoA transferase, alpha subunit;Putative CoA-transferase subunit alpha
NaN	NaN	NaN	30.1346	29.5806	29.619		NaN	1	0	1	Pd630_LPD01154;2625287935	Pd630_LPD01154;2625287935	2-ketocyclohexanecarboxyl-CoA hydrolase;enoyl-CoA hydratase
NaN	NaN	NaN	28.1837	28.2204	28.4229		NaN	1	0	1	2625287936	2625287936	NAD(P)-dependent dehydrogenase, short-chain alcohol dehydrogenase family
28.546	28.7437	28.3894	29.5293	29.4708	31.2441	+	1.21083	0.0457349	1.52171	2.87132	2625287937	2625287937	NAD(P)-dependent dehydrogenase, short-chain alcohol dehydrogenase family
NaN	NaN	NaN	30.4072	30.1039	30.4892		NaN	1	0	1	2625287938;Pd630_LPD01157	2625287938;Pd630_LPD01157	probable F420-dependent oxidoreductase, Rv2161c family;Uncharacterized protein
27.4908	27.6568	27.6048	NaN	NaN	NaN		NaN	1	0	1	Pd630_LPD01159;2625287940	Pd630_LPD01159;2625287940	Demethylmenaquinone methyltransferase;Methyltransferase domain-containing protein
24.7842	24.8746	25.1182	NaN	27.5594	NaN		0	1	2.63372	6.20622	2625287951;Pd630_LPD01174	2625287951;Pd630_LPD01174	transcriptional regulator, TetR family;putative HTH-type transcriptional regulator
31.4216	31.4841	31.1954	31.331	31.3138	31.0747		0.455039	0.335427	-0.12724	0.915581	2625287959	2625287959	Acetyltransferase (GNAT) domain-containing protein
NaN	NaN	NaN	30.3328	30.0531	30.1295		NaN	1	0	1	2625287960;Pd630_LPD01183	2625287960	deazaflavin-dependent oxidoreductase, nitroreductase family;Deazaflavin-dependent nitroreductase
NaN	NaN	NaN	30.888	30.3732	30.2807		NaN	1	0	1	2625287961;Pd630_LPD01184;2625289092;Pd630_LPD02440	2625287961;Pd630_LPD01184	acetyl-CoA C-acetyltransferase;Putative acyltransferase;acetyl-CoA C-acetyltransferase;Acetyl-CoA acetyltransferase
NaN	NaN	NaN	31.8789	32.1236	31.996		NaN	1	0	1	Pd630_LPD01185;2625287962	Pd630_LPD01185;2625287962	Steroid C27-monooxygenase;cholest-4-en-3-one 26-monooxygenase
NaN	NaN	NaN	30.741	30.7916	30.6553		NaN	1	0	1	2625287964;Pd630_LPD01187	2625287964;Pd630_LPD01187	Ketosteroid isomerase-related protein;hypothetical protein
27.8192	27.5975	27.4777	33.1493	32.7775	30.132	+	1.99676	0.0103081	4.38815	20.9394	2625287965	2625287965	probable F420-dependent oxidoreductase, Rv2161c family
NaN	NaN	NaN	34.0242	33.8974	34.0395		NaN	1	0	1	Pd630_LPD01189;2625287966	Pd630_LPD01189;2625287966	Non-specific lipid-transfer protein;acetyl-CoA C-acetyltransferase
NaN	NaN	NaN	33.2813	33.5936	33.5309		NaN	1	0	1	2625287967	2625287967	Acetyl-CoA acetyltransferase
NaN	NaN	NaN	30.4913	30.4861	30.4409		NaN	1	0	1	2625287969;Pd630_LPD01192	2625287969;Pd630_LPD01192	probable F420-dependent oxidoreductase, Rv3520c family;5,10-methylenetetrahydromethanopterin reductase
28.0253	27.5103	27.7997	32.9743	32.9458	33.0422	+	5.36648	0	5.20905	36.9896	Pd630_LPD01194;2625287971	Pd630_LPD01194;2625287971	2-ketocyclohexanecarboxyl-CoA hydrolase;short chain enoyl-CoA hydratase
29.4153	29.1711	29.2027	33.1615	33.2667	33.296	+	5.86642	0	3.97838	15.762	2625287972;Pd630_LPD01195	2625287972;Pd630_LPD01195	Acyl-CoA synthetase (AMP-forming)/AMP-acid ligase II;Long-chain-fatty-acid--CoA ligase FadD19
25.1399	NaN	25.0611	33.5099	33.6984	30.3559	+	1.88264	0.0125932	7.42094	171.366	2625287973	2625287973	nitronate monooxygenase
NaN	NaN	NaN	30.1914	30.1523	30.7187		NaN	1	0	1	2625287975	2625287975	acyl-CoA dehydrogenase
NaN	NaN	NaN	31.7379	31.4856	31.7874		NaN	1	0	1	Pd630_LPD01199;2625287976	Pd630_LPD01199;2625287976	putative acyl-CoA dehydrogenase YngJ;acyl-CoA dehydrogenase
NaN	NaN	NaN	29.8028	29.9408	29.9775		NaN	1	0	1	2625287978	2625287978	3-oxoacyl-[acyl-carrier protein] reductase
27.273	27.7054	27.1758	NaN	NaN	NaN		NaN	1	0	1	Pd630_LPD01204;2625287981	Pd630_LPD01204;2625287981	hypothetical protein;phospholipid/cholesterol/gamma-HCH transport system substrate-binding protein
25.891	26.4738	26.0968	NaN	NaN	27.1878		0	1	1.03394	2.04761	2625287982;Pd630_LPD01205	2625287982;Pd630_LPD01205	phospholipid/cholesterol/gamma-HCH transport system substrate-binding protein;hypothetical protein
27.2351	27.8879	27.4378	NaN	NaN	NaN		NaN	1	0	1	2625287984;Pd630_LPD01207	2625287984;Pd630_LPD01207	phospholipid/cholesterol/gamma-HCH transport system substrate-binding protein;hypothetical protein
26.6287	27.0573	26.9009	27.7448	27.5629	26.6402		0.551511	0.243968	0.453629	1.36948	Pd630_LPD01209;2625287986	Pd630_LPD01209;2625287986	hypothetical protein;phospholipid/cholesterol/gamma-HCH transport system substrate-binding protein
29.6927	29.6147	29.8744	29.934	29.3472	29.3923		0.344804	0.478602	-0.169472	0.889168	2625287987	2625287987	Mce-associated membrane protein
NaN	NaN	NaN	28.4462	28.4816	28.5579		NaN	1	0	1	Pd630_LPD01211;2625287988	Pd630_LPD01211;2625287988	Uncharacterized protein;Mce-associated membrane protein
31.3626	31.5617	31.2944	31.0549	30.9618	31.0774	+	1.89045	0.0124118	-0.37486	0.77118	2625287991;Pd630_LPD01214	2625287991;Pd630_LPD01214	trehalose 6-phosphate synthase;Trehalose-phosphate synthase
32.1038	32.1875	31.9261	32.009	31.9967	31.877		0.563989	0.234445	-0.111556	0.925589	2625287996	2625287996	Pimeloyl-ACP methyl ester carboxylesterase
30.9454	31.3696	31.5445	32.6935	33.1769	33.1878	+	2.70125	0.00364407	1.73288	3.3239	Pd630_LPD01223;2625288000	Pd630_LPD01223;2625288000	Protein mbtH;MbtH protein
34.971	34.7749	34.9222	31.9148	31.6364	31.7918	+	5.19843	0	-3.10836	0.115955	2625288018	2625288018	hypothetical protein
31.3476	31.2745	30.9686	30.5056	30.4058	30.6444	+	2.13114	0.00822252	-0.678304	0.624899	2625288020	2625288020	hypothetical protein
25.7673	25.8585	26.0791	27.7679	27.553	28.3814	+	2.78212	0.00314351	1.99912	3.99757	2625288022	2625288022	hypothetical protein
NaN	NaN	25.1396	26.8646	26.8255	27.6404		0	1	1.9706	3.91931	Pd630_LPD01250;2625288027	Pd630_LPD01250;2625288027	putative transcriptional regulatory protein TcrX;two-component system, OmpR family, response regulator
32.1067	32.1041	31.9955	32.2501	32.3315	31.892		0.252645	0.649942	0.0890675	1.06368	2625288029	2625288029	Diadenosine tetraphosphate (Ap4A) hydrolase
28.9449	28.6871	29.176	28.8265	28.9952	29.4106		0.250566	0.654532	0.141444	1.10301	2625288045	2625288045	transcriptional regulator, TetR family
32.9976	32.7922	32.7141	32.9796	32.979	32.8297		0.410463	0.384963	0.0948423	1.06795	2625288063	2625288063	phosphoribosylamine--glycine ligase
25.8001	25.5658	25.3335	NaN	NaN	NaN		NaN	1	0	1	2625288064;Pd630_LPD01287	2625288064;Pd630_LPD01287	3-hydroxybutyrate dehydrogenase;D-beta-hydroxybutyrate dehydrogenase
31.6185	31.6504	31.2172	30.4635	28.5599	29.5629	+	1.59093	0.0219504	-1.96659	0.255857	2625288070	2625288070	Uncharacterized membrane protein YkoI
28.3341	28.48	28.6095	28.7395	28.1339	28.683		0.0744463	0.952096	0.0442855	1.03117	2625288072	2625288072	transcriptional regulator, TetR family
34.1961	34.0779	34.0006	34.2408	34.0016	34.1629		0.183508	0.769965	0.043574	1.03066	2625288073;Pd630_LPD02878;2625289507	2625288073	adenylosuccinate lyase;Error-prone DNA polymerase;error-prone DNA polymerase, DnaE-like
25.8768	25.7989	26.5678	28.2799	28.5129	28.5729	+	3.09669	0.00229102	2.37409	5.18408	2625288076;Pd630_LPD01299	2625288076;Pd630_LPD01299	transcriptional regulator;hypothetical protein
26.9773	27.3962	27.0411	NaN	NaN	NaN		NaN	1	0	1	2625288091;Pd630_LPD01317;2625290253	2625288091;Pd630_LPD01317;2625290253	drug resistance transporter, EmrB/QacA subfamily;putative transport protein hsrA;drug resistance transporter, EmrB/QacA subfamily
32.0545	32.3427	32.2011	31.6544	32.0746	32.0092		0.861252	0.0990181	-0.286724	0.819761	2625288094	2625288094	hypothetical protein (DUF2252)
28.0858	28.247	28.1657	NaN	NaN	NaN		NaN	1	0	1	2625288104	2625288104	oligopeptidase B Serine peptidase. MEROPS family S09A
30.7317	30.5358	30.4157	29.7167	30.0724	29.6041	+	1.97556	0.010289	-0.763337	0.589132	2625288110	2625288110	glutathione peroxidase
29.5397	30.4253	29.5655	31.6309	31.7029	31.644	+	2.46876	0.00493706	1.81576	3.52044	2625288112	2625288112	L-ascorbate metabolism protein UlaG, beta-lactamase superfamily
32.1881	31.9995	31.9096	32.4028	32.4413	32.5823	+	1.96442	0.010625	0.443092	1.35951	2625288113;Pd630_LPD01338	2625288113;Pd630_LPD01338	phosphoribosylformylglycinamidine synthase;UPF0062 protein
31.8019	31.7482	31.3057	31.9139	31.1922	31.2184		0.246835	0.660871	-0.177117	0.884469	2625288114	2625288114	phosphoribosylformylglycinamidine synthase subunit I
28.6579	28.9768	29.0014	28.6253	28.3348	29.0506		0.370546	0.440422	-0.208445	0.865469	2625288117	2625288117	4-alpha-glucanotransferase
27.0105	26.9181	26.908	NaN	NaN	27.1413		0	1	0.195761	1.14533	2625288118;Pd630_LPD01342	2625288118;Pd630_LPD01342	transcriptional regulator, TetR family;putative HTH-type transcriptional regulator ydeS
NaN	28.0332	27.5883	29.8554	29.2646	29.9546	+	1.99339	0.0102594	1.88078	3.68274	Pd630_LPD01344;2625288120	Pd630_LPD01344;2625288120	hypothetical protein;Glyoxalase-like domain-containing protein
31.6748	31.7523	31.5822	31.8505	31.6501	31.7933		0.542282	0.252367	0.0948512	1.06796	2625288121;Pd630_LPD01345	2625288121;Pd630_LPD01345	aspartyl aminopeptidase;putative M18 family aminopeptidase 2
26.7003	26.5573	26.5751	NaN	NaN	NaN		NaN	1	0	1	Pd630_LPD01347;2625288123	Pd630_LPD01347;2625288123	hypothetical protein;Uncharacterized membrane protein
29.8263	29.651	29.6184	29.6136	29.363	28.5489		0.731459	0.143316	-0.523399	0.695731	Pd630_LPD01349;2625288125	Pd630_LPD01349;2625288125	hypothetical protein;hypothetical protein
29.8595	29.7876	29.9077	30.7046	30.7574	30.978	+	3.34875	0.0012898	0.961756	1.94768	2625288126	2625288126	cyclopropane-fatty-acyl-phospholipid synthase
28.3389	29.0161	28.5736	29.5458	29.1849	29.0331		1.15034	0.0526981	0.611746	1.52811	Pd630_LPD01352;2625288127	Pd630_LPD01352;2625288127	Amidophosphoribosyltransferase;amidophosphoribosyltransferase
32.5242	32.4761	32.4189	32.4055	32.1316	32.3381		0.96704	0.0780136	-0.181358	0.881872	Pd630_LPD01353;2625288128	Pd630_LPD01353;2625288128	Phosphoribosylformylglycinamidine cyclo-ligase;phosphoribosylformylglycinamidine cyclo-ligase
32.9073	32.3512	32.1241	32.7829	32.5985	32.4198		0.212151	0.723304	0.139537	1.10155	2625288129	2625288129	Protein of unknown function (DUF3073)
30.2481	30.3155	30.0947	30.1195	30.269	30.5104		0.240932	0.671151	0.0802129	1.05717	Pd630_LPD01354;2625288130	Pd630_LPD01354;2625288130	hypothetical protein;asparaginase
28.2077	28.4445	27.8294	28.4415	28.5431	NaN		0.59896	0.211369	0.331775	1.25856	2625288132	2625288132	hypothetical protein
30.2537	29.9331	30.2091	30.3323	30.9994	29.6144		0.167863	0.798042	0.183414	1.13557	2625288133	2625288133	4-amino-4-deoxychorismate lyase
29.0757	28.9687	28.4962	28.8312	29.2271	28.4848		0.000985608	1	0.000842412	1.00058	2625288134;Pd630_LPD01358	2625288134	cytochrome bd-I ubiquinol oxidase subunit 1 apoprotein;Cytochrome d ubiquinol oxidase subunit 1
NaN	NaN	NaN	26.8696	27.028	26.5767		NaN	1	0	1	Pd630_LPD01360;2625288136	Pd630_LPD01360;2625288136	ATP-binding/permease protein CydC;ATP-binding cassette, subfamily C, CydD
NaN	23.874	22.7514	24.2176	24.538	24.9346		1.06384	0.0635925	1.25069	2.37955	2625288137;Pd630_LPD01361	2625288137	ATP-binding cassette, subfamily C, CydC;ATP-binding/permease protein CydC
31.1126	31.2613	31.0562	31.8547	31.7222	32.3283	+	1.88288	0.012607	0.825058	1.77161	Pd630_LPD01363;2625288139	Pd630_LPD01363;2625288139	UPF0678 fatty acid-binding protein-like protein;protein of unknown function (DUF1794)
NaN	NaN	NaN	29.8452	30.4518	30.1248		NaN	1	0	1	Pd630_LPD01365;2625288142	Pd630_LPD01365;2625288142	Uncharacterized protein;Protein of unknown function (DUF1416)
33.5353	32.9354	32.8917	34.5193	34.5104	34.3881	+	2.50892	0.00465823	1.35177	2.55226	2625288143;Pd630_LPD04410	2625288143	thiosulfate sulfurtransferase;Putative thiosulfate sulfurtransferase
29.9428	29.9473	29.8347	NaN	NaN	NaN		NaN	1	0	1	Pd630_LPD01369;2625288146	Pd630_LPD01369;2625288146	hypothetical protein;Protein of unknown function (DUF2993)
28.9182	29.0316	28.999	28.0241	28.5436	28.692	+	1.28612	0.0398033	-0.563046	0.676871	Pd630_LPD01370;2625288147	Pd630_LPD01370;2625288147	Transcriptional regulatory protein glnR;transcriptional regulator
31.6363	31.7104	31.5937	31.5422	31.5856	31.385		0.955826	0.0797451	-0.142558	0.905912	2625288148	2625288148	mycothiol synthase
34.0694	33.9068	34.0877	33.5155	33.5093	33.3544	+	2.70527	0.00365957	-0.561517	0.677589	2625288149	2625288149	phosphate ABC transporter substrate-binding protein, PhoT family
28.7784	29.1692	29.4713	NaN	NaN	NaN		NaN	1	0	1	Pd630_LPD01375;2625288152	Pd630_LPD01375;2625288152	Phosphate import ATP-binding protein PstB;phosphate ABC transporter ATP-binding protein, PhoT family
31.5294	31.6235	31.6957	31.043	30.4661	30.9872	+	1.83825	0.0130955	-0.784081	0.580722	2625288153	2625288153	phosphate transport system protein
27.157	26.8123	26.6645	NaN	NaN	NaN		NaN	1	0	1	2625288154;Pd630_LPD01377	2625288154;Pd630_LPD01377	transcriptional attenuator, LytR family;Regulatory protein msrR
31.1745	31.1439	30.9695	31.5112	31.0543	30.9528		0.156917	0.816827	0.0767606	1.05465	2625288156;Pd630_LPD01379	2625288156;Pd630_LPD01379	acyl-[acyl-carrier-protein] desaturase;Putative acyl-[acyl-carrier-protein] desaturase desA1
27.176	27.159	26.9788	28.8908	28.5593	28.5194	+	3.50394	0.00111675	1.55188	2.93199	2625288158	2625288158	protein of unknown function (DUF937)
30.2016	29.5762	28.9253	28.3629	NaN	28.1613		1.13613	0.0550522	-1.30565	0.404539	Pd630_LPD01381;2625288160	Pd630_LPD01381;2625288160	hypothetical protein;hypothetical protein
30.0287	29.9238	29.9378	31.1523	30.5346	30.9773	+	2.11075	0.00828796	0.924681	1.89826	2625288169;Pd630_LPD01390	2625288169	Ketosteroid isomerase-related protein;hypothetical protein
29.4777	29.1686	29.3903	NaN	28.3737	NaN		0	1	-0.971839	0.509856	2625288172;Pd630_LPD01393	2625288172;Pd630_LPD01393	transcriptional regulator, TetR family;HTH-type transcriptional repressor KstR
NaN	NaN	NaN	27.7326	27.8621	27.7487		NaN	1	0	1	2625288176;Pd630_LPD01397	2625288176;Pd630_LPD01397	amino acid/amide ABC transporter substrate-binding protein, HAAT family;Leu/Ile/Val-binding protein
32.5643	32.7091	32.3334	32.4232	32.1054	32.3284		0.800225	0.114795	-0.249953	0.840924	2625288181	2625288181	Nucleotide-binding universal stress protein, UspA family
32.6113	32.5699	32.4918	32.4854	32.6213	32.1308		0.410246	0.384977	-0.145198	0.904256	2625288182	2625288182	CHAD domain-containing protein
26.6516	26.7948	26.6885	NaN	NaN	NaN		NaN	1	0	1	2625288184;Pd630_LPD01405	2625288184;Pd630_LPD01405	hypothetical protein;Uncharacterized protein
30.5607	30.4529	30.6722	30.9207	31.0811	30.5739		0.847629	0.102069	0.296628	1.22827	Pd630_LPD01407;2625288186	Pd630_LPD01407;2625288186	Uncharacterized protein;peroxiredoxin, Ohr subfamily
31.8142	31.2094	31.8262	28.6845	28.8294	29.6914	+	2.61318	0.00388072	-2.54814	0.170975	2625288188	2625288188	3-oxoacyl-[acyl-carrier protein] reductase
30.738	30.5223	30.479	30.705	30.9853	30.312		0.155317	0.820056	0.0876172	1.06261	2625288191	2625288191	Lsr2 protein
28.2998	28.2513	28.1002	NaN	NaN	NaN		NaN	1	0	1	Pd630_LPD01421;2625288198	Pd630_LPD01421;2625288198	Nodulation protein D 2;transcriptional regulator, LysR family
30.3806	30.6118	30.6247	30.0393	30.5236	30.4569		0.509964	0.280294	-0.199104	0.871092	2625288202	2625288202	FHA modulated ABC efflux pump with fused ATPase and integral membrane subunits
32.954	33.0946	32.9883	32.0586	32.0448	32.1742	+	4.00632	0	-0.919782	0.528589	2625288204;2625291055	2625288204	pentachlorophenol monooxygenase;hypothetical protein
28.0217	28.3997	28.2307	NaN	NaN	NaN		NaN	1	0	1	2625288205;Pd630_LPD01429	2625288205;Pd630_LPD01429	amino acid/polyamine/organocation transporter, APC superfamily;putative amino acid permease YdaO
NaN	NaN	29.5449	28.2994	28.3072	27.8546		0	1	-1.39119	0.38125	Pd630_LPD01432;2625288208	Pd630_LPD01432;2625288208	hypothetical protein;hypothetical protein
28.8162	28.8842	29.0886	29.4496	28.1935	28.5035		0.215293	0.718138	-0.214136	0.862062	2625288209	2625288209	transcriptional regulator, IclR family
29.276	29.3509	29.2705	29.3302	29.5041	29.3877		0.879014	0.0951292	0.108222	1.0779	2625288211	2625288211	glyoxylate reductase
29.9131	29.92	30.2815	28.9684	29.7145	30.4066		0.32431	0.51429	-0.341698	0.789112	Pd630_LPD01436;2625288212	Pd630_LPD01436;2625288212	hydroxymethylglutaryl-CoA lyase;hydroxymethylglutaryl-CoA lyase
29.394	29.6507	29.3121	29.2945	29.2258	29.4819		0.391102	0.408373	-0.118218	0.921325	2625288213	2625288213	formyl-CoA transferase
26.6148	26.8374	26.7665	26.4005	NaN	NaN		0	1	-0.339041	0.790566	2625288214	2625288214	H+/gluconate symporter
28.1593	28.3016	27.9326	NaN	NaN	NaN		NaN	1	0	1	2625288221;Pd630_LPD01447	2625288221;Pd630_LPD01447	putative drug exporter of the RND superfamily;Putative membrane protein
26.1421	28.0288	27.6617	33.0308	32.7804	32.7874	+	3.17818	0.00141333	5.58868	48.1238	2625288224	2625288224	D-arabinose 1-dehydrogenase, Zn-dependent alcohol dehydrogenase family
30.4991	31.0372	31.0505	31.8093	32.1705	31.93	+	2.20536	0.00689503	1.10764	2.15492	2625288225;Pd630_LPD01451	2625288225;Pd630_LPD01451	Glyoxalase-like domain-containing protein;hypothetical protein
27.2569	27.3488	27.2675	27.4709	NaN	27.1324		0.0263889	1	0.0105683	1.00735	2625288226;Pd630_LPD01452	2625288226;Pd630_LPD01452	transcriptional regulator, AraC family;Ornithine utilization regulator
27.8683	27.9376	28.073	28.918	29.2256	29.4355	+	2.79786	0.00297912	1.23339	2.35118	2625288227	2625288227	succinyldiaminopimelate aminotransferase apoenzyme
28.7049	28.1624	28.306	NaN	NaN	NaN		NaN	1	0	1	2625288228	2625288228	alkylhydroperoxidase AhpD family core domain-containing protein
29.1279	29.0553	29.1	29.0434	29.1724	29.2197		0.374981	0.433482	0.0507514	1.0358	2625288229;Pd630_LPD01455	2625288229;Pd630_LPD01455	RNA polymerase sigma-70 factor, ECF subfamily;hypothetical protein
34.3633	34.5771	34.3646	33.8936	33.9747	34.1065	+	2.03148	0.0100538	-0.443404	0.735397	2625288236	2625288236	probable F420-dependent oxidoreductase, Rv1855c family
26.019	26.0978	26.132	NaN	NaN	NaN		NaN	1	0	1	2625288237	2625288237	Protein N-acetyltransferase, RimJ/RimL family
30.8908	30.984	30.7507	30.5617	30.7281	30.5075	+	1.35975	0.0350144	-0.276108	0.825816	2625288238	2625288238	Protein of unknown function (DUF3239)
31.3019	31.0679	30.7291	31.1081	31.3246	31.1878		0.415968	0.377596	0.173868	1.12808	Pd630_LPD01465;2625288239	Pd630_LPD01465;2625288239	putative DNA repair helicase RAD25;DNA excision repair protein ERCC-3
32.1259	32.275	32.0977	31.7335	31.9908	31.6066	+	1.4397	0.0298122	-0.389245	0.763529	2625288248	2625288248	diacylglycerol O-acyltransferase / trehalose O-mycolyltransferase
29.6665	29.84	29.8184	30.3843	30.3162	30.3943	+	3.22612	0.00109722	0.589999	1.50525	2625288249	2625288249	Helicase conserved C-terminal domain-containing protein
31.5863	31.3808	31.4935	31.383	31.8722	31.8422		0.556516	0.239603	0.212274	1.15851	Pd630_LPD01475;2625288250	Pd630_LPD01475;2625288250	hypothetical protein;hypothetical protein
NaN	NaN	NaN	28.8937	29.6113	29.3741		NaN	1	0	1	Pd630_LPD01476;2625290302;2625288251	Pd630_LPD01476;2625290302;2625288251	hypothetical protein;Protein of unknown function (DUF3235);Protein of unknown function (DUF3235)
29.3738	29.5596	29.0583	NaN	NaN	NaN		NaN	1	0	1	Pd630_LPD01477;2625288252	Pd630_LPD01477;2625288252	Inner membrane protein yccF;Uncharacterized membrane protein YccF, DUF307 family
28.4101	28.4346	28.3714	28.8962	29.5808	29.1198	+	1.76354	0.0149641	0.793571	1.73336	2625288254;Pd630_LPD01479	2625288254;Pd630_LPD01479	cold-shock DNA-binding protein family;Cold shock-like protein
27.5233	27.6036	27.9431	27.253	26.3841	26.9114	+	1.38293	0.0336305	-0.840518	0.558443	2625288255	2625288255	Protein of unknown function (DUF2771)
28.2203	27.9331	27.7216	NaN	NaN	NaN		NaN	1	0	1	2625288256	2625288256	Major Facilitator Superfamily protein
29.1311	29.2486	29.3724	29.2924	28.5724	29.1006		0.50746	0.282106	-0.262265	0.833778	2625288258	2625288258	Protein of unknown function (DUF3027)
25.2796	25.3765	26.0769	24.8568	26.2776	27.5414		0.32664	0.509606	0.647619	1.56658	2625288259	2625288259	hypothetical protein
29.3778	29.2216	29.1379	28.0016	27.6516	NaN	+	2.52845	0.00470073	-1.41915	0.373933	Pd630_LPD01488;2625288262	Pd630_LPD01488;2625288262	Guanine/hypoxanthine permease pbuG;putative MFS transporter, AGZA family, xanthine/uracil permease
29.1964	29.7005	29.3207	29.9936	29.0602	29.8568		0.283715	0.591306	0.230975	1.17363	2625288265	2625288265	carbon monoxide dehydrogenase, medium subunit
32.5338	33.1493	32.9323	33.9471	34.081	34.3337	+	2.37471	0.00565978	1.24881	2.37646	2625288266	2625288266	carbon-monoxide dehydrogenase large subunit
31.5804	31.7723	31.8379	32.0096	32.4053	31.9576		1.14989	0.0528835	0.393919	1.31396	2625288267	2625288267	carbon-monoxide dehydrogenase small subunit
22.8498	23.0605	23.391	24.6974	25.0422	26.2522	+	1.9613	0.0105882	2.23019	4.69197	Pd630_LPD01496;2625288269	Pd630_LPD01496;2625288269	Uncharacterized protein;MoxR-like ATPase
28.895	29.1039	28.9308	28.6016	29.1296	28.9948		0.147805	0.832538	-0.0679181	0.954014	2625288270	2625288270	Short-chain dehydrogenase
28.3834	28.9073	28.9893	29.0506	28.2369	28.5101		0.203287	0.737379	-0.160805	0.894526	2625288273	2625288273	hypothetical protein
29.4095	28.8079	29.0366	NaN	NaN	NaN		NaN	1	0	1	Pd630_LPD01503;2625288276	Pd630_LPD01503;2625288276	Purine-binding protein;nucleoside-binding protein
28.8923	29.2055	29.1548	29.3631	NaN	29.7338		1.05262	0.0648577	0.464257	1.37961	2625288281;Pd630_LPD01508	2625288281	tRNA(Arg) A34 adenosine deaminase TadA;putative cytosine deaminase
35.2161	34.9983	34.9777	34.5139	34.7462	34.8307	+	1.40679	0.0316806	-0.367077	0.775352	2625288282	2625288282	phosphoserine aminotransferase apoenzyme
33.0106	32.7265	32.6598	32.3693	32.7166	32.4553		0.886511	0.0935521	-0.285208	0.820623	2625288283;2625294680;2625290947	2625288283;2625294680	citrate synthase;citrate synthase;citrate synthase
26.9277	26.6312	25.628	NaN	NaN	NaN		NaN	1	0	1	2625288284;Pd630_LPD01511	2625288284;Pd630_LPD01511	Pyridoxamine 5'-phosphate oxidase;Pyridoxine/pyridoxamine 5'-phosphate oxidase
30.7968	30.9578	30.9116	30.782	30.9422	30.8734		0.125667	0.871161	-0.022878	0.984267	2625288286	2625288286	aldose 1-epimerase
34.9998	34.7148	34.8351	34.4301	34.0224	34.2971	+	1.83444	0.0130544	-0.599978	0.659764	2625288287	2625288287	citrate synthase
33.9507	33.9085	33.743	33.3532	33.0778	32.9816	+	2.32853	0.0059239	-0.729871	0.602958	Pd630_LPD01515;2625288288	Pd630_LPD01515;2625288288	putative FK506-binding protein;peptidylprolyl isomerase
29.194	29.1777	29.363	29.286	29.0674	30.0931		0.304102	0.552794	0.23723	1.17873	2625288290;Pd630_LPD01517	2625288290;Pd630_LPD01517	two-component system, OmpR family, response regulator PrrA;Transcriptional regulatory protein prrA
28.9436	28.9724	28.9961	27.8712	28.2969	28.2429	+	2.4609	0.00487737	-0.833731	0.561076	2625288292;Pd630_LPD01519	2625288292;Pd630_LPD01519	deoxyribodipyrimidine photo-lyase;Deoxyribodipyrimidine photo-lyase
26.0814	25.9019	26.5581	26.4944	26.3227	26.6623		0.644945	0.184761	0.312686	1.24202	2625288294;Pd630_LPD01521	2625288294;Pd630_LPD01521	transcriptional regulator, TetR family;hypothetical protein
29.5727	29.6829	29.7242	29.4279	29.8618	29.84		0.123211	0.874375	0.0499566	1.03523	2625288295;2625295113	2625288295	propionyl-CoA synthetase;propionyl-CoA synthetase
29.7703	30.2073	30.0792	NaN	NaN	NaN		NaN	1	0	1	2625288296	2625288296	S-formylglutathione hydrolase FrmB
27.3308	27.3688	27.2815	27.903	27.9604	NaN	+	3.23466	0.00110877	0.604631	1.52059	2625288297	2625288297	Golgi phosphoprotein 3 (GPP34)
31.1842	31.1163	31.0319	30.9383	30.8236	30.7134	+	1.65877	0.0185189	-0.285713	0.820336	2625288300	2625288300	acetyl-CoA carboxylase carboxyl transferase subunit beta
29.7276	29.6745	29.5259	29.5206	29.627	NaN		0.311437	0.538205	-0.0689007	0.953364	2625288301	2625288301	CO or xanthine dehydrogenase, FAD-binding subunit
30.9644	31.1612	30.8018	30.6434	30.5263	30.66	+	1.50894	0.0265229	-0.365902	0.775984	2625288302	2625288302	CO or xanthine dehydrogenase, Mo-binding subunit
31.2197	31.3579	31.0889	30.5686	30.774	30.6392	+	2.33325	0.00594198	-0.561581	0.677559	2625288303	2625288303	hypothetical protein
29.9335	29.8501	29.7367	28.9641	28.9475	29.5058	+	1.662	0.0183891	-0.701	0.615146	2625288304;Pd630_LPD01531	2625288304;Pd630_LPD01531	Carbon monoxide dehydrogenase subunit G;hypothetical protein
27.9488	27.8592	27.7409	NaN	NaN	NaN		NaN	1	0	1	2625288305;Pd630_LPD01532	2625288305;Pd630_LPD01532	Multicopper oxidase;Phenoxazinone synthase
30.9059	30.7679	30.6637	31.2276	31.4279	31.0569	+	1.63388	0.0193599	0.45831	1.37393	Pd630_LPD01537;2625288310;Pd630_LPD02580;2625289226	Pd630_LPD01537;2625288310;Pd630_LPD02580;2625289226	Ferredoxin;ferredoxin;Ferredoxin;ferredoxin
27.0097	26.5626	26.6705	27.6212	NaN	27.5085	+	1.70614	0.0170967	0.817316	1.76213	2625288311;Pd630_LPD01538	2625288311;Pd630_LPD01538	ATPase components of ABC transporters with duplicated ATPase domains;putative ABC transporter ATP-binding protein YdiF
NaN	NaN	NaN	28.446	28.284	28.4547		NaN	1	0	1	2625288313	2625288313	2,5-diketo-D-gluconate reductase A
NaN	NaN	NaN	29.1033	29.2614	28.7088		NaN	1	0	1	2625288314;Pd630_LPD01541	2625288314;Pd630_LPD01541	hypothetical protein;hypothetical protein
26.4088	26.6573	26.5548	NaN	NaN	NaN		NaN	1	0	1	2625288318;Pd630_LPD01545	2625288318;Pd630_LPD01545	Transcriptional regulatory protein, C terminal;Regulatory protein dnrI
29.2415	29.1762	29.0254	30.4205	30.4683	30.2881	+	3.9249	0	1.24464	2.36959	2625288323;Pd630_LPD01550	2625288323;Pd630_LPD01550	enoyl-CoA hydratase;putative enoyl-CoA hydratase echA6
29.7156	29.4156	29.4108	31.5427	31.1848	31.3203	+	3.64829	0.00134969	1.83531	3.56848	2625288324	2625288324	L-ascorbate metabolism protein UlaG, beta-lactamase superfamily
30.4946	30.5139	30.4211	29.4783	29.5539	29.3324	+	3.8703	0	-1.02166	0.492551	2625288325	2625288325	cation-transporting ATPase E
33.7752	33.2622	34.5478	34.5141	34.4674	34.0966		0.556644	0.239662	0.497631	1.41189	Pd630_LPD01554;2625288326	Pd630_LPD01554;2625288326	hypothetical protein;MT0933-like antitoxin protein
25.7443	26.0032	26.9549	NaN	NaN	NaN		NaN	1	0	1	2625288327	2625288327	sodium/proton antiporter, CPA1 family
25.9998	25.7818	26.0281	NaN	NaN	NaN		NaN	1	0	1	2625288330;Pd630_LPD01558	2625288330;Pd630_LPD01558	two-component system, LytT family, sensor kinase;Inner membrane protein yehU
26.5936	26.2812	26.8096	NaN	26.3341	NaN		0	1	-0.227383	0.854183	Pd630_LPD01559;2625288331	Pd630_LPD01559;2625288331	putative response regulatory protein;two component transcriptional regulator, LytTR family
27.9601	27.9313	27.9354	NaN	NaN	NaN		NaN	1	0	1	2625288337	2625288337	amino acid ABC transporter substrate-binding protein, PAAT family
30.3358	30.5391	30.366	30.2568	30.1753	30.1557	+	1.43592	0.0299259	-0.217678	0.859948	2625288338	2625288338	ATP-dependent DNA ligase LigD ligase module /ATP-dependent DNA ligase LigD phosphoesterase module /ATP-dependent DNA ligase LigD polymerase module
28.9054	29.1868	28.6052	29.0898	28.5175	29.1208		0.0131608	1	0.0102793	1.00715	2625288339	2625288339	hypothetical protein
30.7752	30.7114	30.7447	31.3417	31.572	31.2597	+	2.61077	0.00386535	0.647408	1.56635	2625288348	2625288348	PPOX class probable F420-dependent enzyme
NaN	NaN	NaN	26.0323	26.2516	26.731		NaN	1	0	1	2625288352	2625288352	Acyl dehydratase
29.0825	28.42	29.0361	NaN	NaN	NaN		NaN	1	0	1	Pd630_LPD01583;2625288357	Pd630_LPD01583;2625288357	putative manganese transport protein mntH;manganese transport protein
28.9664	28.5266	28.5184	29.811	29.6176	29.8486	+	2.56926	0.00447818	1.08862	2.1267	2625288358	2625288358	Acyl-CoA dehydrogenase
30.0373	29.6649	29.6176	30.158	30.0038	29.9723		0.87371	0.0966839	0.271441	1.20701	2625288359	2625288359	O-acetylhomoserine sulfhydrylase
30.3171	30.1926	30.1982	29.7572	29.3231	30.0619		1.12509	0.056584	-0.521938	0.696436	2625288364	2625288364	transcriptional regulator, IclR family
28.932	28.7784	29.3052	29.2871	29.2588	29.8186		0.871843	0.0969455	0.44961	1.36567	2625288373;Pd630_LPD01601	2625288373;Pd630_LPD01601	adenylate cyclase;Adenylate cyclase
30.946	31.181	31.0398	31.2843	31.4935	31.3411	+	1.57585	0.0223656	0.317355	1.24604	2625288374	2625288374	hypothetical protein
29.5766	29.8526	29.8665	30.7253	30.847	30.5267	+	2.66812	0.00383368	0.934472	1.91119	Pd630_LPD01603;2625288375	Pd630_LPD01603;2625288375	hypothetical protein;hypothetical protein
34.0301	34.0696	33.966	33.5916	33.6722	33.8082	+	2.04054	0.0101281	-0.331259	0.794842	Pd630_LPD01604;2625288376	Pd630_LPD01604;2625288376	Dihydroxy-acid dehydratase 1;dihydroxyacid dehydratase
29.6287	30.3406	29.7107	31.3368	31.3787	31.1694	+	2.40952	0.00513719	1.40162	2.64198	2625288377	2625288377	TIGR03086 family protein
30.0792	30.0392	30.0057	30.3313	29.5842	30.1357		0.0366754	1	-0.0243193	0.983284	2625288380	2625288380	alkyldihydroxyacetonephosphate synthase
28.8894	28.7468	28.4483	28.8788	28.2875	NaN		0.146403	0.835084	-0.111663	0.925521	2625288381	2625288381	diacylglycerol kinase
30.0877	29.821	29.6679	31.7487	31.9158	31.763	+	3.89009	0	1.95033	3.86462	2625288389	2625288389	3-hydroxybutyryl-CoA dehydrogenase
30.7643	31.0292	30.7887	31.9274	32.1004	32.1186	+	3.47164	0.00151196	1.18805	2.27845	2625288390;2625294389	2625288390	hypothetical protein;hypothetical protein
27.7876	27.778	27.891	26.606	NaN	NaN		0	1	-1.2129	0.431401	2625288391	2625288391	transcriptional regulator, TetR family
29.5579	29.6176	29.7565	30.881	30.8697	30.865	+	4.50136	0	1.22788	2.34222	2625288392	2625288392	non-ribosomal peptide synthase domain TIGR01720/amino acid adenylation domain-containing protein
29.8302	29.7403	29.8796	29.9598	29.755	29.8809		0.268782	0.620048	0.0485236	1.03421	2625288393	2625288393	non-ribosomal peptide synthase domain TIGR01720/amino acid adenylation domain-containing protein
29.2096	29.5231	29.4774	29.3102	30.1415	30.2615		0.729204	0.143974	0.501032	1.41523	2625288398	2625288398	DNA ligase D
32.124	32.1199	31.9271	33.1454	33.2388	33.4229	+	3.50491	0.00112245	1.21207	2.3167	2625288401	2625288401	hypothetical protein
27.3825	27.3736	27.6019	31.5817	31.9405	32.1174	+	4.84471	0	4.42719	21.5138	2625288402	2625288402	ferredoxin--NADP+ reductase
32.2733	31.7898	31.474	31.6487	31.921	31.5545		0.206995	0.731211	-0.137604	0.909028	2625288408	2625288408	neprilysin
30.65	30.4694	30.2981	31.0704	30.9743	30.9302	+	2.04151	0.0101406	0.519158	1.43312	2625288410	2625288410	hypothetical protein
30.9833	31.1734	31.605	32.7032	32.9688	32.9432	+	2.87632	0.00229703	1.6178	3.06907	2625288411;Pd630_LPD01641	2625288411;Pd630_LPD01641	hypothetical protein;hypothetical protein
NaN	NaN	NaN	32.8487	32.7865	32.7056		NaN	1	0	1	2625288412	2625288412	Acyl dehydratase
NaN	NaN	NaN	29.1567	30.3597	30.4503		NaN	1	0	1	2625288413	2625288413	hypothetical protein
28.045	NaN	NaN	35.7441	35.7384	33.7079		0	1	7.0185	129.652	2625288414	2625288414	hypothetical protein
29.1706	29.0614	29.2877	29.3325	29.249	29.2835		0.75932	0.131405	0.115067	1.08303	2625288415;Pd630_LPD01645	2625288415;Pd630_LPD01645	transcriptional regulator;hypothetical protein
22.7715	22.6282	23.2465	33.5218	33.5881	33.2321	+	5.9769	0	10.5653	1515.16	2625288420	2625288420	fatty-acyl-CoA synthase
33.5183	33.6009	33.0364	34.5535	34.7217	34.94	+	2.53605	0.0045915	1.35321	2.5548	2625288425	2625288425	Selenoprotein S (SelS)
29.0835	28.9968	29.1366	29.7678	29.9499	29.5061	+	2.11048	0.00827712	0.668952	1.58992	2625288429	2625288429	hypothetical protein
28.9113	28.9078	28.6699	28.9998	29.0218	29.1516		1.15468	0.0526081	0.228048	1.17125	2625288430;Pd630_LPD01661	2625288430;Pd630_LPD01661	Pimeloyl-ACP methyl ester carboxylesterase;Dihydrolipoyllysine-residue acetyltransferase component of acetoin cleaving system
29.8964	30.0648	29.6511	29.799	29.4947	29.7132		0.600408	0.210522	-0.201782	0.869476	2625288431	2625288431	phosphoribosylanthranilate isomerase
29.9048	29.9631	29.9537	29.8525	29.2195	29.4106		1.11462	0.0577704	-0.446309	0.733918	2625288432	2625288432	S-formylglutathione hydrolase FrmB
27.153	27.2973	26.7191	27.0767	27.9493	27.5988		0.722266	0.14746	0.485187	1.39977	2625288433	2625288433	amino acid ABC transporter substrate-binding protein, PAAT family
28.7256	28.7902	28.4705	31.4734	31.5674	31.5863	+	5.00085	0	2.88025	7.36276	2625288434;Pd630_LPD01665	2625288434;Pd630_LPD01665	hypothetical protein;Acyl-CoA dehydrogenase
29.2412	28.5376	28.9363	30.0739	29.9989	29.536	+	1.66248	0.0184058	0.964553	1.95146	2625288435;Pd630_LPD01666	2625288435;Pd630_LPD01666	Glyoxalase-like domain-containing protein;hypothetical protein
30.1762	30.0647	30.0689	29.4282	29.0841	NaN	+	2.07318	0.00978344	-0.84712	0.555893	2625288437	2625288437	hypothetical protein
26.9417	27.6871	27.1975	NaN	NaN	NaN		NaN	1	0	1	2625288441	2625288441	cytosine deaminase
26.5433	26.6671	26.6172	NaN	NaN	NaN		NaN	1	0	1	2625288442;Pd630_LPD01673	2625288442;Pd630_LPD01673	Isopenicillin N synthase;putative iron/ascorbate oxidoreductase
27.2359	27.4008	27.0611	27.5825	27.2971	27.484		0.795051	0.116952	0.221944	1.1663	2625288443;Pd630_LPD01674	2625288443;Pd630_LPD01674	ATPase components of ABC transporters with duplicated ATPase domains;putative ABC transporter ATP-binding protein YdiF
30.3359	30.4049	30.075	32.8423	32.8096	32.5454	+	4.24077	0	2.46054	5.50424	2625288444	2625288444	hypothetical protein
30.0995	29.933	29.8747	30.448	30.2825	30.2667	+	1.82427	0.0134176	0.363354	1.28641	2625288445;Pd630_LPD01676	2625288445;Pd630_LPD01676	NTF2-like N-terminal transpeptidase domain-containing protein;Penicillin-binding protein A
28.8575	27.1034	28.2441	28.4069	28.8987	28.8969		0.545821	0.249083	0.665862	1.58652	Pd630_LPD01677;2625288446	Pd630_LPD01677;2625288446	hypothetical protein;Cell division protein FtsI/penicillin-binding protein 2
27.583	27.1789	27.2229	30.5701	30.7096	30.4498	+	4.58895	0	3.24826	9.50221	Pd630_LPD01683;Pd630_LPD00249;2625288452;2625287172	Pd630_LPD01683;Pd630_LPD00249;2625288452;2625287172	UPF0312 protein;UPF0312 protein;Polyisoprenoid-binding protein YceI;Polyisoprenoid-binding protein YceI
25.9582	25.6894	26.7655	NaN	NaN	NaN		NaN	1	0	1	2625288457;Pd630_LPD01688	2625288457;Pd630_LPD01688	hypothetical protein;UPF0104 membrane protein
28.6409	28.9229	29.4552	29.5428	30.1419	30.3442	+	1.38142	0.0335793	1.0033	2.00459	Pd630_LPD01696;2625288465	Pd630_LPD01696;2625288465	hypothetical protein;uncharacterized protein
29.2713	28.7038	28.3059	29.4073	30.1099	29.4013		1.13037	0.0559599	0.879153	1.8393	2625288466	2625288466	tRNA (guanine-N(7)-)-methyltransferase
32.7917	32.1199	32.3888	27.8257	NaN	27.4103	+	3.29736	0.00121538	-4.81546	0.0355142	2625288471	2625288471	hypothetical protein
29.8601	29.4546	29.8778	33.5703	33.5711	33.5172	+	4.97839	0	3.82204	14.1432	2625288472	2625288472	betaine-aldehyde dehydrogenase
29.1443	29.005	29.2146	31.7586	31.5379	31.6053	+	5.01348	0	2.51265	5.70666	2625288474;Pd630_LPD01707	2625288474;Pd630_LPD01707	Predicted kinase, aminoglycoside phosphotransferase (APT) family;Acyl-CoA dehydrogenase family member 11
26.5972	27.0481	27.0684	26.9779	27.8586	27.5989		0.88179	0.0946304	0.57393	1.48857	Pd630_LPD01709;2625288476	Pd630_LPD01709;2625288476	putative methyltransferase;Methyltransferase domain-containing protein
35.3997	35.536	35.3883	34.7566	34.4601	34.4812	+	2.92086	0.00239793	-0.875369	0.545115	2625288480	2625288480	Protein of unknown function (DUF3068)
27.1397	26.8764	26.1944	NaN	NaN	NaN		NaN	1	0	1	2625288484;Pd630_LPD01718	2625288484;Pd630_LPD01718	isochorismate synthase;Putative isochorismate synthase
31.9395	31.7744	31.8463	31.6574	31.5841	31.5954	+	1.98292	0.0102113	-0.241085	0.846109	Pd630_LPD01719;2625288485	Pd630_LPD01719;2625288485	Universal stress protein;Nucleotide-binding universal stress protein, UspA family
29.4741	29.4333	29.0536	NaN	29.6132	NaN		0	1	0.292897	1.2251	2625288486;Pd630_LPD01720	2625288486;Pd630_LPD01720	beta-N-acetylhexosaminidase;Beta-hexosaminidase A
27.021	27.342	27.124	NaN	NaN	NaN		NaN	1	0	1	Pd630_LPD01721;2625288487	Pd630_LPD01721;2625288487	hypothetical protein;transcriptional regulator, TetR family
30.8105	30.6983	30.8341	32.3911	32.4939	32.5853	+	4.77705	0	1.70915	3.26968	2625288488	2625288488	MaoC like domain-containing protein
33.6217	33.5652	33.4758	35.2537	35.293	35.1322	+	4.88383	0	1.67207	3.18671	2625288489	2625288489	3-oxoacyl-[acyl-carrier protein] reductase
32.3938	32.3631	32.2157	34.132	34.1428	34.1973	+	5.20697	0	1.83311	3.56304	2625288490	2625288490	acetyl-CoA C-acetyltransferase
34.0824	34.3714	34.0808	33.0218	33.0948	33.2033	+	3.20555	0.0014471	-1.07158	0.475798	2625288494	2625288494	hypothetical protein
30.2163	30.6954	30.4224	26.7893	NaN	NaN		0	1	-3.65541	0.0793618	2625288496;Pd630_LPD01730	2625288496;Pd630_LPD01730	protein of unknown function (DUF4185);hypothetical protein
32.4731	32.2879	32.3196	31.7105	31.9363	32.1236	+	1.52308	0.0257297	-0.436736	0.738804	Pd630_LPD01731;2625288497	Pd630_LPD01731;2625288497	3-oxoacyl-[acyl-carrier-protein] synthase 3;beta-ketoacyl ACP synthase
28.1027	28.3604	28.6244	29.0011	28.5665	29.0957		1.11326	0.0576938	0.525242	1.43918	2625288500	2625288500	Type I phosphodiesterase / nucleotide pyrophosphatase
28.9112	28.7635	28.6223	28.5931	28.7255	NaN		0.361101	0.45429	-0.106347	0.928937	2625288502;Pd630_LPD01736	2625288502;Pd630_LPD01736	transcriptional regulator, TetR family;hypothetical protein
30.0383	29.9828	30.2238	29.9904	30.2224	29.7184		0.255056	0.645444	-0.104546	0.930097	2625288504	2625288504	hypothetical protein
30.8424	30.8799	30.5192	30.598	30.7045	30.6034		0.395121	0.403687	-0.111884	0.925379	2625288505;Pd630_LPD01739	2625288505;Pd630_LPD01739	FMN-dependent dehydrogenase, includes L-lactate dehydrogenase and type II isopentenyl diphosphate isomerase;Lactate 2-monooxygenase
28.4285	28.4738	27.9248	NaN	NaN	27.203		0	1	-1.07269	0.475432	2625288514	2625288514	Glyoxalase-like domain-containing protein
28.8935	29.2185	29.3574	29.4628	28.8984	29.1116		0.001707	1	0.00112152	1.00078	2625288515	2625288515	Uncharacterized conserved protein YndB, AHSA1/START domain
NaN	28.0138	27.6091	28.6034	28.3728	28.0453		0.877812	0.0952811	0.529	1.44293	2625288520;Pd630_LPD01751	2625288520;Pd630_LPD01751	xanthine dehydrogenase accessory factor;putative xanthine dehydrogenase subunit A
31.3797	32.1979	31.981	33.3036	33.1767	33.0011	+	2.13456	0.0081012	1.30759	2.47528	2625288521	2625288521	carbon-monoxide dehydrogenase medium subunit
30.0721	31.0354	30.6754	32.1935	31.5316	31.7716	+	1.65377	0.0185009	1.23787	2.3585	2625288522	2625288522	carbon-monoxide dehydrogenase small subunit
32.4648	33.3109	33.0375	34.2412	34.1739	34.1007	+	2.0902	0.0089433	1.23419	2.3525	2625288523	2625288523	carbon monoxide dehydrogenase, large subunit apoprotein
27.2225	27.5362	27.3503	NaN	NaN	NaN		NaN	1	0	1	2625288525;Pd630_LPD01756	2625288525;Pd630_LPD01756	MoxR-like ATPase;hypothetical protein
33.3498	33.5158	33.5036	33.1738	33.0985	33.0568	+	2.26344	0.0062446	-0.346703	0.786379	2625288526	2625288526	hypothetical protein
28.8394	29.2723	28.9291	29.597	29.8709	29.8297	+	2.05967	0.00997253	0.752291	1.68447	2625288529	2625288529	DNA ligase D
29.835	30.2227	29.7556	30.097	30.2188	30.6		0.812841	0.111179	0.367503	1.29012	2625288530	2625288530	PAS domain S-box-containing protein
26.7737	26.7017	27.087	NaN	NaN	26.7759		0	1	-0.0782045	0.947236	2625288533;Pd630_LPD01763	2625288533	transcriptional regulator, GntR family;putative HTH-type transcriptional regulator ydfH
28.2675	28.5815	28.0984	27.8979	27.9515	27.4958	+	1.24271	0.0430424	-0.534038	0.690619	2625288539;Pd630_LPD01769	2625288539;Pd630_LPD01769	transcriptional regulator, LacI family;HTH-type transcriptional regulator degA
27.9175	28.3613	28.271	NaN	NaN	NaN		NaN	1	0	1	2625288550;Pd630_LPD01778	2625288550;Pd630_LPD01778	biotin transport system ATP-binding protein;Putative ABC transporter ATP-binding protein
29.033	29.2178	29.8481	29.1981	29.366	29.2389		0.145442	0.835493	-0.0985959	0.933941	2625288559;Pd630_LPD01788	2625288559;Pd630_LPD01788	myo-inositol 2-dehydrogenase / D-chiro-inositol 1-dehydrogenase;putative oxidoreductase yisS
36.0626	35.4645	35.5299	35.9378	35.8649	36.0185		0.584074	0.22068	0.2547	1.19309	2625288568	2625288568	catalase-peroxidase
NaN	NaN	NaN	30.8667	30.9058	30.68		NaN	1	0	1	2625288571	2625288571	meso-butanediol dehydrogenase / (S,S)-butanediol dehydrogenase / diacetyl reductase
29.8469	29.9296	29.8435	29.7859	30.1558	30.0894		0.512134	0.279081	0.137045	1.09965	2625288574	2625288574	hypothetical protein
27.7776	28.0881	28.2002	28.4048	NaN	NaN		0	1	0.382879	1.30394	2625288579;Pd630_LPD01817	2625288579;Pd630_LPD01817	proline racemase;Uncharacterized protein
29.6599	29.4908	29.3524	29.2693	29.3301	28.9599		1.0179	0.0703756	-0.314618	0.804064	Pd630_LPD01822;2625288584	Pd630_LPD01822;2625288584	putative HTH-type transcriptional regulator ycbG;transcriptional regulator, GntR family
29.116	28.7684	28.5609	28.8127	28.8615	NaN		0.0347966	1	0.022035	1.01539	2625288586	2625288586	cyanuric acid amidohydrolase
27.7229	27.9298	27.8443	27.8151	NaN	27.5751		0.481269	0.306713	-0.13721	0.909276	2625288605	2625288605	transcriptional regulator, TetR family
31.0399	30.9207	30.9278	31.0359	30.8199	30.5487		0.479504	0.309133	-0.16135	0.894188	2625288618	2625288618	2-hydroxymethylglutarate dehydrogenase
26.8398	27.0654	27.1737	26.8573	NaN	NaN		0	1	-0.168954	0.889487	2625288619	2625288619	betaine-aldehyde dehydrogenase
30.2215	30.1832	30.0569	NaN	NaN	NaN		NaN	1	0	1	2625288621	2625288621	serine hydroxymethyltransferase
28.9339	29.1633	28.9992	NaN	NaN	NaN		NaN	1	0	1	2625288622	2625288622	L-serine dehydratase
28.1334	28.241	27.1815	26.2391	26.3553	26.0446	+	2.03136	0.0100415	-1.63891	0.3211	2625288623	2625288623	DNA-binding transcriptional regulator, PucR family
29.4832	30.0441	29.9228	31.0421	30.6104	30.5177	+	1.74163	0.0152943	0.906659	1.8747	Pd630_LPD01952;2625288628	Pd630_LPD01952;2625288628	Deoxycytidine triphosphate deaminase;dCTP deaminase
29.1811	29.1613	29.2656	29.3067	29.0011	29.015		0.382137	0.421527	-0.0950877	0.936215	2625288629;Pd630_LPD01953	2625288629;Pd630_LPD01953	Lecithin:cholesterol acyltransferase;hypothetical protein
25.9488	27.0654	26.4799	27.7507	27.7816	27.922	+	1.80687	0.0137937	1.32009	2.49681	2625288630	2625288630	Subtilase family protein
NaN	26	NaN	27.7065	27.6207	28.0664		0	1	1.79781	3.47692	Pd630_LPD01963;2625288633	Pd630_LPD01963;2625288633	hypothetical protein;hypothetical protein
31.2806	31.508	31.1935	31.4256	31.723	31.6039		0.942307	0.0825756	0.256829	1.19485	2625288635	2625288635	peptide/nickel transport system substrate-binding protein
34.2152	32.489	31.7549	28.9041	NaN	NaN		0	1	-3.91554	0.0662681	Pd630_LPD01970;2625288640	Pd630_LPD01970;2625288640	hypothetical protein;hypothetical protein
28.4766	28.2229	28.2283	28.3171	28.3494	28.2661		0.00595006	1	0.00158119	1.0011	2625288647	2625288647	RNA polymerase, sigma subunit, ECF family
31.0681	30.9559	30.9188	31.3881	32.0982	31.5657	+	1.49289	0.0272672	0.70307	1.62797	2625288648;Pd630_LPD01977	2625288648;Pd630_LPD01977	Uncharacterized conserved protein YndB, AHSA1/START domain;hypothetical protein
29.1371	29.0093	28.7329	NaN	NaN	NaN		NaN	1	0	1	2625288657	2625288657	thiosulfate/3-mercaptopyruvate sulfurtransferase
31.4508	31.8068	31.6189	31.3062	31.3142	30.8906	+	1.23152	0.0438541	-0.455217	0.7294	2625288658	2625288658	alpha,alpha-trehalose phosphorylase
31.9243	31.9478	31.9437	31.6314	31.633	31.7949	+	2.0017	0.0100333	-0.252212	0.839608	Pd630_LPD02001;2625288659	Pd630_LPD02001;2625288659	Uncharacterized protein;haloacid dehalogenase superfamily, subfamily IA, variant 3 with third motif having DD or ED/beta-phosphoglucomutase family hydrolase
27.8096	28.1201	28.1068	29.0696	28.921	28.6872	+	2.37051	0.00559748	0.880437	1.84093	2625288660;Pd630_LPD02002	2625288660;Pd630_LPD02002	SnoaL-like polyketide cyclase;hypothetical protein
31.194	32.1684	31.9297	31.8392	31.4505	31.1615		0.326533	0.509657	-0.280303	0.823418	Pd630_LPD02007;2625288666	Pd630_LPD02007;2625288666	hypothetical protein;SPW repeat-containing protein
29.8054	29.6848	29.755	28.757	28.9449	28.9206	+	3.66125	0.00135802	-0.874225	0.545547	2625288667	2625288667	tellurite resistance protein TerC
29.032	29.2866	29.0408	29.5044	29.7036	29.396	+	1.55581	0.023391	0.414872	1.33318	2625288670	2625288670	transcriptional regulator, AsnC family
29.8968	30.238	29.9698	29.2288	29.1083	28.3469	+	1.74334	0.0153237	-1.14017	0.453707	2625288675;Pd630_LPD02017	2625288675;Pd630_LPD02017	deazaflavin-dependent oxidoreductase, nitroreductase family;Deazaflavin-dependent nitroreductase
30.4189	30.4889	30.3499	31.2015	30.497	31.0813		1.07779	0.0622992	0.50731	1.4214	2625288677	2625288677	3-oxoacyl-[acyl-carrier protein] reductase
29.2102	29.4456	28.8299	28.4142	28.178	28.9139		1.1023	0.0595538	-0.659835	0.632951	2625288687	2625288687	transcriptional regulator, TetR family
29.6932	30.2656	29.8508	30.3326	30.0313	29.8658		0.254274	0.646699	0.139994	1.1019	2625288699;Pd630_LPD02023	2625288699;Pd630_LPD02023	AAA ATPase domain-containing protein;hypothetical protein
28.3261	27.7461	27.7089	NaN	NaN	NaN		NaN	1	0	1	2625288718	2625288718	Glycosyltransferase involved in cell wall bisynthesis
27.9807	28.2043	27.7914	NaN	NaN	NaN		NaN	1	0	1	2625288719	2625288719	serine O-acetyltransferase
NaN	27.3125	26.9198	27.7452	28.5857	27.6461		0.909371	0.0887861	0.876174	1.8355	2625288723	2625288723	GDPmannose 4,6-dehydratase
28.7862	28.7974	28.5037	29.5497	29.5685	29.2955	+	2.39773	0.00527243	0.775474	1.71175	2625288724	2625288724	GDP-L-fucose synthase
31.2259	30.4805	30.6405	27.3159	NaN	28.6329	+	1.79214	0.0146038	-2.8079	0.142804	2625288729	2625288729	Protein of unknown function (DUF4012)
31.2857	31.2647	30.8971	32.4917	32.4551	32.2889	+	3.06817	0.002263	1.26274	2.39951	Pd630_LPD02037;2625288742	Pd630_LPD02037;2625288742	putative aspartate aminotransferase;alanine-synthesizing transaminase
29.2939	29.5103	29.4008	29.9365	29.6559	29.8327	+	1.77365	0.0147333	0.406706	1.32566	2625288743;Pd630_LPD02038	2625288743	carotenoid cleavage dioxygenase;retinal pigment epithelial membrane protein
33.6431	33.6593	33.56	32.9263	32.7645	32.7031	+	3.44478	0.00144954	-0.822809	0.56534	2625288744	2625288744	Dipeptidyl aminopeptidase/acylaminoacyl peptidase
31.9973	32.3182	32.1453	32.8278	32.6037	32.4717	+	1.58469	0.0219796	0.480808	1.39553	2625288751	2625288751	Fe-S oxidoreductase
28.4562	27.7464	29.1746	28.6262	29.0984	28.6243		0.297774	0.563743	0.323898	1.25171	Pd630_LPD02056;2625288759	Pd630_LPD02056;2625288759	Alpha-lytic protease;hypothetical protein
27.8913	28.1707	27.9907	NaN	NaN	NaN		NaN	1	0	1	2625288760;Pd630_LPD02057	2625288760;Pd630_LPD02057	hypothetical protein;hypothetical protein
28.1093	28.1665	27.9285	28.4837	28.5876	28.1276		0.992304	0.073588	0.33154	1.25836	Pd630_LPD02063;2625288765	Pd630_LPD02063;2625288765	Isoniazid-inducible protein iniC;Dynamin family protein
28.4714	28.375	28.2194	28.477	27.7981	27.9832		0.553055	0.243072	-0.269124	0.829823	2625288766	2625288766	Uncharacterized conserved protein, DUF2252 family
NaN	27.3872	NaN	28.2825	28.5305	28.9542		0	1	1.20184	2.30033	2625288769	2625288769	Uncharacterized damage-inducible protein DinB (forms a four-helix bundle)
36.8491	36.9129	37.0188	36.6729	36.4652	36.5857	+	1.97257	0.0103767	-0.352327	0.78332	Pd630_LPD02079;2625288773	Pd630_LPD02079;2625288773	Chaperone protein DnaK;molecular chaperone DnaK
32.8329	33.548	33.175	33.1496	33.1896	33.1391		0.0425876	1	-0.0258725	0.982226	2625288774	2625288774	molecular chaperone GrpE
31.1522	31.4198	31.1781	32.3209	32.0306	32.0587	+	2.67132	0.00384969	0.886674	1.84891	Pd630_LPD02081;2625288775	Pd630_LPD02081;2625288775	Chaperone protein DnaJ 2;molecular chaperone DnaJ
27.3038	26.8865	26.5446	NaN	NaN	27.4748		0	1	0.563209	1.47755	2625288776;Pd630_LPD02082	2625288776;Pd630_LPD02082	MerR family transcriptional regulator, heat shock protein HspR;Putative heat shock protein hspR
27.9958	28.0021	28.1335	28.3264	NaN	28.3421	+	1.80892	0.0137137	0.290445	1.22302	Pd630_LPD02085;2625288779	Pd630_LPD02085;2625288779	putative transcriptional regulatory protein NarL;two component transcriptional regulator, LuxR family
30.4533	30.6336	30.3521	30.1512	30.0186	30.0467	+	1.94702	0.011032	-0.407432	0.753964	2625288781;Pd630_LPD02087	2625288781;Pd630_LPD02087	protease I;Protein yhbO
30.1475	30.0863	30.2134	30.5613	30.683	30.2973	+	1.42011	0.0308084	0.364852	1.28775	2625288784	2625288784	Rho termination factor, N-terminal domain
NaN	24.5253	24.9009	32.2887	31.8458	29.4123	+	1.94085	0.0112628	6.46914	88.594	2625288786	2625288786	fatty-acyl-CoA synthase
34.5878	34.2522	34.3088	34.1321	33.9647	33.947	+	1.43549	0.0298788	-0.368343	0.774672	2625288791	2625288791	ATP-dependent Clp protease ATP-binding subunit ClpB
29.4302	30.0052	30.1472	29.673	27.464	28.5934		0.887332	0.0934614	-1.28405	0.410641	2625288792	2625288792	hypothetical protein
30.0839	30.1177	29.889	30.2076	30.9982	30.3221		0.868133	0.0975064	0.479097	1.39387	2625288793	2625288793	hypothetical protein
32.2053	32.0562	32.3133	32.5421	32.6309	32.4409	+	1.69706	0.0172773	0.346377	1.27136	Pd630_LPD02101;2625288795	Pd630_LPD02101;2625288795	Orotate phosphoribosyltransferase;orotate phosphoribosyltransferase
28.5634	28.1009	28.0659	NaN	NaN	NaN		NaN	1	0	1	2625288803	2625288803	transcriptional regulator, TetR family
29.1946	29.5241	29.1001	28.74	28.7508	28.5616	+	1.84056	0.0131092	-0.58879	0.6649	2625288804	2625288804	Uncharacterized membrane protein YhhN
28.658	28.6897	28.8404	28.6255	28.7178	29.0917		0.207936	0.730503	0.0823275	1.05872	2625288808;Pd630_LPD02115	2625288808;Pd630_LPD02115	Predicted alpha-1,6-mannanase, GH76 family;hypothetical protein
27.9074	25.4091	25.7166	NaN	NaN	NaN		NaN	1	0	1	2625288810;Pd630_LPD02117	2625288810;Pd630_LPD02117	GTPase, G3E family;Putative metal chaperone YciC
33.2027	33.2803	33.4473	33.3416	33.1214	32.9346		0.572458	0.228462	-0.177544	0.884207	2625288813	2625288813	fructose-bisphosphate aldolase
30.1416	30.3249	30.9525	30.7784	30.4698	30.1441		0.00958446	1	-0.00891558	0.993839	2625288814	2625288814	protein of unknown function (DUF4878)
30.797	30.7781	30.4712	31.5887	31.9282	31.3556	+	2.05797	0.0099601	0.942079	1.92129	Pd630_LPD02123;2625288815	Pd630_LPD02123;2625288815	hypothetical protein;Protein of unknown function (DUF3151)
27.0416	27.3604	27.3377	26.6374	27.0815	28.1461		0.0306242	1	0.0417639	1.02937	2625288816;Pd630_LPD02124	2625288816;Pd630_LPD02124	Uncharacterized membrane protein YgaE, UPF0421/DUF939 family;Uncharacterized protein
27.4235	28.133	27.7347	28.7401	28.1971	27.3867		0.31785	0.527399	0.344296	1.26953	2625288823	2625288823	sulfoxide reductase catalytic subunit YedY
29.2241	29.3871	29.816	29.8513	29.9283	29.7202		0.892755	0.0924789	0.357526	1.28123	2625288824;Pd630_LPD02132	2625288824;Pd630_LPD02132	Ferredoxin-NADP reductase;Methane monooxygenase component C
28.4339	28.5148	28.3544	NaN	NaN	NaN		NaN	1	0	1	2625288828	2625288828	hypothetical protein
32.8148	32.7747	32.8816	32.9356	32.6544	32.8462		0.0448638	0.998128	-0.0116348	0.991968	Pd630_LPD02137;2625288829	Pd630_LPD02137;2625288829	Adenylosuccinate synthetase;Adenylosuccinate synthetase
27.4788	27.195	27.3054	27.0854	27.2726	NaN		0.480046	0.308496	-0.147405	0.902873	Pd630_LPD02150;2625288831	Pd630_LPD02150;2625288831	Methylated-DNA--protein-cysteine methyltransferase;methylated-DNA-[protein]-cysteine S-methyltransferase
30.4753	30.0911	29.8506	31.4616	31.4095	31.3377	+	2.61606	0.00389621	1.26394	2.4015	Pd630_LPD02154;2625288835	Pd630_LPD02154;2625288835	Alpha-methylacyl-CoA racemase;alpha-methylacyl-CoA racemase
31.9286	32.0765	31.7745	31.7369	31.7106	31.8698		0.70189	0.155704	-0.154102	0.898692	2625288836	2625288836	Glyoxalase-like domain-containing protein
28.1529	28.3705	28.0771	28.3319	28.5083	28.9287		0.920448	0.0860289	0.389474	1.30992	2625288837	2625288837	NAD(P)-dependent dehydrogenase, short-chain alcohol dehydrogenase family
28.291	27.9958	28.0252	29.9874	30.1076	29.8956	+	4.14091	0	1.89285	3.71367	2625288839;Pd630_LPD02158;Pd630_LPD02157;2625288838	2625288839;Pd630_LPD02158	para-nitrobenzyl esterase;Para-nitrobenzyl esterase;Para-nitrobenzyl esterase;para-nitrobenzyl esterase
32.8413	32.9861	32.8053	32.2644	32.2818	32.2795	+	3.38713	0.00136797	-0.602338	0.658686	2625288840	2625288840	dihydrolipoamide dehydrogenase
28.9747	29.289	28.8646	30.2702	30.4229	30.2287	+	3.07734	0.00226994	1.26452	2.40247	2625288841	2625288841	hypothetical protein
30.4092	30.5543	30.8022	30.5711	30.6006	30.9184		0.271229	0.615281	0.108159	1.07785	2625288842	2625288842	NADH dehydrogenase
34.5829	34.8955	34.9871	33.3348	32.9686	33.4247	+	2.9806	0.00206128	-1.57913	0.334685	2625288845	2625288845	glucose-6-phosphate isomerase
34.6621	34.5478	34.5615	34.1364	34.224	34.005	+	2.51631	0.00468364	-0.468727	0.722602	2625288846	2625288846	succinate-semialdehyde dehydrogenase / glutarate-semialdehyde dehydrogenase
29.4388	29.7796	29.7513	29.3588	30.8802	30.8046		0.611927	0.205343	0.691261	1.61469	Pd630_LPD02166;2625288847	Pd630_LPD02166;2625288847	Uncharacterized protein;chorismate mutase
27.4789	27.8968	27.7048	29.2075	29.3454	29.3536	+	3.61399	0.00127168	1.60862	3.0496	2625288848;Pd630_LPD02168	2625288848;Pd630_LPD02168	DNA helicase-2 / ATP-dependent DNA helicase PcrA;ATP-dependent DNA helicase pcrA
NaN	NaN	NaN	27.8459	28.1266	28.4081		NaN	1	0	1	2625288850	2625288850	hypothetical protein
35.8593	35.5646	35.6975	36.0855	35.9422	36.1755	+	1.52769	0.0254003	0.360624	1.28398	Pd630_LPD02172;2625288851	Pd630_LPD02172;2625288851	Succinyl-CoA ligase [ADP-forming] subunit beta;succinyl-CoA synthetase beta subunit
35.4373	35.1869	35.3066	36.0656	36.1995	36.2205	+	3.21284	0.00108591	0.851602	1.8045	Pd630_LPD02173;2625288852	Pd630_LPD02173;2625288852	Succinyl-CoA ligase [ADP-forming] subunit alpha;succinyl-CoA synthetase (ADP-forming) alpha subunit
30.5647	30.592	30.7807	29.5262	29.8119	NaN	+	2.23704	0.00629137	-0.976756	0.508121	2625288854	2625288854	hypothetical protein
29.3055	29.0885	29.6146	29.2694	29.1756	28.9646		0.490673	0.298202	-0.199638	0.870769	2625288856	2625288856	formyltetrahydrofolate-dependent phosphoribosylglycinamide formyltransferase
34.5656	34.3694	34.4148	34.1917	33.8944	33.8899	+	1.77187	0.0148856	-0.457982	0.728004	2625288857	2625288857	phosphoribosylaminoimidazolecarboxamide formyltransferase / IMP cyclohydrolase
28.4904	28.2647	27.7452	28.1539	28.5128	27.8171		0.00602584	1	-0.00548236	0.996207	Pd630_LPD02180;2625288860	Pd630_LPD02180;2625288860	Uncharacterized protein YqiI;N-acetylmuramoyl-L-alanine amidase
27.7526	28.2081	NaN	28.79	28.8609	29.1204	+	1.66685	0.0182707	0.943417	1.92308	2625288861	2625288861	hypothetical protein
32.8011	32.4862	32.7635	32.8512	32.9409	32.5911		0.313556	0.533976	0.110804	1.07983	2625288867	2625288867	magnesium chelatase subunit I
29.1432	29.124	28.8584	28.984	29.4058	29.0654		0.278569	0.602145	0.109849	1.07912	2625288868;Pd630_LPD02188	2625288868;Pd630_LPD02188	Uncharacterized protein, contains von Willebrand factor type A (vWA) domain;Uncharacterized protein
NaN	NaN	NaN	27.9372	27.8979	27.9733		NaN	1	0	1	2625288869	2625288869	agmatine deiminase
NaN	25.8615	26.1884	29.2231	29.2206	28.9824	+	3.53318	0.00117021	3.11705	8.67614	2625288870;Pd630_LPD02190	2625288870;Pd630_LPD02190	N-carbamoylputrescine amidase;N-carbamoylputrescine amidase
29.1512	28.8978	28.8533	NaN	NaN	28.4567		0	1	-0.510687	0.701888	Pd630_LPD02191;2625288871	Pd630_LPD02191;2625288871	Tetracycline repressor protein class E;Tetracyclin repressor, C-terminal all-alpha domain
28.2883	27.9913	27.7924	29.8126	28.7242	29.8753	+	1.64761	0.0186429	1.44669	2.72583	Pd630_LPD02192;2625288872	Pd630_LPD02192;2625288872	Putrescine importer PuuP;amino acid/polyamine/organocation transporter, APC superfamily
31.645	31.4928	31.3339	32.5188	32.585	32.4802	+	3.40068	0.00139207	1.03743	2.05256	2625288874;2625293274	2625288874	succinate-semialdehyde dehydrogenase / glutarate-semialdehyde dehydrogenase;succinate semialdehyde dehydrogenase
32.6926	32.7154	32.5674	32.5685	32.5726	32.5441		0.967388	0.0780025	-0.0967776	0.935119	2625288875	2625288875	primary-amine oxidase
31.766	31.7967	31.6799	33.0148	33.3803	33.1321	+	3.6423	0.00133333	1.42818	2.69106	Pd630_LPD02196;2625288876	Pd630_LPD02196;2625288876	4-aminobutyrate aminotransferase;4-aminobutyrate aminotransferase / (S)-3-amino-2-methylpropionate transaminase
31.6051	31.7602	31.7626	32.6951	32.8812	32.5	+	2.8927	0.00234343	0.982801	1.9763	2625288877;Pd630_LPD01819	2625288877	1-pyrroline dehydrogenase;Gamma-aminobutyraldehyde dehydrogenase
28.1915	28.1136	28.0828	NaN	NaN	NaN		NaN	1	0	1	Pd630_LPD02203;2625288883	Pd630_LPD02203;2625288883	Purine catabolism regulatory protein;purine catabolism regulatory protein
29.6519	30.8495	30.1022	NaN	NaN	NaN		NaN	1	0	1	2625288891	2625288891	Uncharacterized conserved protein, DUF305 family
30.2429	29.6663	29.4712	32.3253	32.8458	32.1336	+	2.95849	0.00225337	2.64145	6.2396	2625288892	2625288892	SSU ribosomal protein S18P
28.5849	26.9375	26.9619	NaN	NaN	NaN		NaN	1	0	1	2625288893;Pd630_LPD02213	2625288893;Pd630_LPD02213	SSU ribosomal protein S14P;30S ribosomal protein S14
32.9301	31.7174	32.064	25.8328	NaN	NaN		0	1	-6.40432	0.0118062	Pd630_LPD02214;2625288894	Pd630_LPD02214;2625288894	50S ribosomal protein L33 2;LSU ribosomal protein L33P
30.2921	29.7561	30.0087	NaN	NaN	NaN		NaN	1	0	1	2625288895	2625288895	LSU ribosomal protein L28P
26.275	25.4437	25.9012	NaN	NaN	NaN		NaN	1	0	1	Pd630_LPD02216;2625288896	Pd630_LPD02216;2625288896	Uncharacterized protein;GTPase, G3E family
31.8042	30.3383	31.2668	NaN	NaN	NaN		NaN	1	0	1	2625288897	2625288897	LSU ribosomal protein L31P
31.7421	30.9708	31.3208	NaN	NaN	NaN		NaN	1	0	1	2625288898	2625288898	LSU ribosomal protein L32P
30.678	31.0411	30.8663	32.5637	32.5035	32.158	+	3.14963	0.00138111	1.54664	2.92135	2625288900	2625288900	two-component system, OmpR family, response regulator MprA
28.2803	28.6064	28.7679	29.6663	29.9544	29.6204	+	2.59697	0.00401572	1.19545	2.29016	2625288901;Pd630_LPD02221	2625288901;Pd630_LPD02221	two-component system, OmpR family, sensor histidine kinase MprB;Signal transduction histidine-protein kinase/phosphatase mprB
30.8627	31.2334	31.0125	32.1627	32.1526	31.9966	+	3.04989	0.00222222	1.06778	2.09621	2625288902	2625288902	putative serine protease PepD
31.313	31.1009	31.3437	32.4344	32.2926	32.4041	+	3.67203	0.00141935	1.1245	2.18026	Pd630_LPD02223;2625288903	Pd630_LPD02223;2625288903	Molybdenum cofactor biosynthesis bifunctional protein;molybdenum cofactor synthesis domain-containing protein
35.1131	35.3415	35.0971	34.0235	34.2106	34.0105	+	3.38076	0.00135622	-1.10238	0.465748	2625288904	2625288904	MspA protein
31.4877	31.4935	31.9261	26.4924	26.5889	26.0905	+	4.81143	0	-5.24519	0.0263658	2625288906	2625288906	large conductance mechanosensitive channel
26.2816	26.0081	26.3871	25.7529	26.8269	25.9636		0.0436942	0.999625	-0.0444883	0.969634	2625288908	2625288908	putative regulatory protein, FmdB family
30.1041	29.1645	30.0748	29.3944	29.4331	28.5911		0.709688	0.152844	-0.641625	0.640991	2625288909	2625288909	5-formyltetrahydrofolate cyclo-ligase
31.7315	31.5724	31.6809	30.9898	31.054	30.9492	+	3.53909	0.00117647	-0.663928	0.631157	2625288910;2625288716	2625288910	UTP--glucose-1-phosphate uridylyltransferase;UTP--glucose-1-phosphate uridylyltransferase
28.2732	28.1673	28.151	NaN	NaN	NaN		NaN	1	0	1	Pd630_LPD02234;2625288911	Pd630_LPD02234;2625288911	Molybdopterin molybdenumtransferase 1;molybdopterin molybdotransferase
31.5862	32.1343	31.9684	31.6675	31.6025	31.4708		0.852214	0.100745	-0.31605	0.803266	2625288919	2625288919	glucose-6-phosphate 1-dehydrogenase
28.9152	28.9185	29.0946	29.569	29.3791	29.0514		1.03256	0.0682937	0.357068	1.28082	Pd630_LPD02243;2625288920	Pd630_LPD02243;2625288920	ESX-1 secretion-associated regulator EspR;Transcriptional regulator, contains XRE-family HTH domain
29.6538	NaN	NaN	30.691	30.5392	30.9538		0	1	1.07418	2.10552	Pd630_LPD02244;2625288921	Pd630_LPD02244;2625288921	hypothetical protein;hypothetical protein
30.9278	30.7968	30.7251	30.1244	30.1438	29.9482	+	3.00919	0.00213256	-0.744422	0.596907	Pd630_LPD02245;2625288922	Pd630_LPD02245;2625288922	putative oxidoreductase ephD;NADP-dependent 3-hydroxy acid dehydrogenase YdfG
28.4108	28.3102	27.9321	NaN	NaN	NaN		NaN	1	0	1	2625288923;Pd630_LPD02246	2625288923;Pd630_LPD02246	ATP-binding cassette, subfamily B;Lipid A export ATP-binding/permease protein MsbA
31.1281	31.2826	31.4473	31.2348	31.3158	30.9632		0.336028	0.493804	-0.114731	0.923555	2625288925	2625288925	putative phosphoserine phosphatase / 1-acylglycerol-3-phosphate O-acyltransferase
33.4248	33.6682	33.5921	33.5162	33.5718	33.6223		0.0364392	1	0.00840632	1.00584	2625288926	2625288926	glycerol-3-phosphate acyltransferase
31.5812	32.0047	31.6428	31.4699	31.5985	31.3583		0.83064	0.106599	-0.267346	0.830847	2625288927	2625288927	acyltransferase, WS/DGAT/MGAT
31.148	31.3852	31.1298	30.7954	30.7656	31.1862		0.898056	0.0913528	-0.305262	0.809295	2625288929	2625288929	Protein of unknown function (DUF2505)
28.653	29.2756	29.1894	30.7637	29.8763	29.7732	+	1.38566	0.0331988	1.09837	2.14112	2625288931	2625288931	protein of unknown function (DUF1794)
30.6226	31.2619	30.7772	30.0712	30.2253	29.6476	+	1.60468	0.0213172	-0.905862	0.533714	2625288932	2625288932	arginine deiminase
33.0492	32.7234	32.9302	32.9449	33.1595	33.1822		0.733503	0.142642	0.194565	1.14438	2625288934	2625288934	NAD(P)H-binding
28.7786	29.1249	29.3563	29.7644	29.8314	29.9916	+	1.89415	0.0121099	0.775831	1.71218	Pd630_LPD02260;2625288935	Pd630_LPD02260;2625288935	putative HTH-type transcriptional regulator yhcF;transcriptional regulator, GntR family
27.5922	27.6513	27.5347	NaN	NaN	NaN		NaN	1	0	1	Pd630_LPD02261;2625288936	Pd630_LPD02261;2625288936	Putative oxidoreductase mhqP;putative oxidoreductase
28.3624	28.135	27.7646	28.733	28.4325	28.8086	+	1.28263	0.0402946	0.570698	1.48524	Pd630_LPD02262;2625288937	Pd630_LPD02262;2625288937	Glycine betaine transporter BetP;choline/carnitine/betaine transport
31.5977	31.4782	31.2955	31.5628	31.5013	31.4949		0.277727	0.603177	0.0625394	1.0443	2625288941;Pd630_LPD02266	2625288941;Pd630_LPD02266	methionyl-tRNA synthetase;Methionyl-tRNA synthetase
28.5148	28.66	28.4833	29.1115	29.5117	28.6808		1.04771	0.0658523	0.548623	1.46269	Pd630_LPD02268;2625288943	Pd630_LPD02268;2625288943	putative deoxyribonuclease YabD;TatD DNase family protein
31.5867	31.5306	31.3316	29.1395	29.1713	28.3039	+	3.04987	0.00221557	-2.6114	0.163641	2625288945;Pd630_LPD02270	2625288945;Pd630_LPD02270	amino acid ABC transporter ATP-binding protein, PAAT family;Arginine transport ATP-binding protein ArtM
32.6677	32.63	32.5653	32.0923	31.8708	32.1316	+	2.61511	0.00388845	-0.589425	0.664608	Pd630_LPD02271;2625288946	Pd630_LPD02271;2625288946	Glutamine transport system permease protein glnP;amino acid ABC transporter substrate-binding protein, PAAT family /amino acid ABC transporter membrane protein, PAAT family
32.3563	32.0713	32.6278	30.3898	32.1095	32.5655		0.414009	0.380217	-0.663531	0.631331	Pd630_LPD02276;2625288950	Pd630_LPD02276;2625288950	Cold shock protein;cold-shock DNA-binding protein family
30.1971	30.8704	30.9251	27.974	27.6948	27.4265	+	3.33232	0.00126908	-2.96573	0.128005	2625288953;Pd630_LPD02279	2625288953;Pd630_LPD02279	Uncharacterized SAM-binding protein YcdF, DUF218 family;hypothetical protein
30.9566	31.305	31.3139	29.5927	30.4029	30.1599	+	1.88575	0.0123982	-1.14001	0.453755	Pd630_LPD02281;2625288955	Pd630_LPD02281;2625288955	Urease subunit gamma;urease subunit gamma
30.0903	30.7474	30.196	29.1622	29.4776	29.0817	+	2.01874	0.0102152	-1.10408	0.465199	2625288956;Pd630_LPD02282	2625288956;Pd630_LPD02282	urease subunit beta;Urease subunit beta
32.2686	32.5504	32.4402	30.713	30.5686	30.2908	+	3.66269	0.001375	-1.8956	0.268763	2625288957;Pd630_LPD02283	2625288957;Pd630_LPD02283	urease. Metallo peptidase. MEROPS family M38;Urease subunit alpha
30.4387	30.5758	30.6125	NaN	NaN	NaN		NaN	1	0	1	2625288959;Pd630_LPD02285	2625288959;Pd630_LPD02285	urease accessory protein;Urease accessory protein ureG
27.9426	28.4941	27.9459	NaN	NaN	NaN		NaN	1	0	1	2625288960;Pd630_LPD02287	2625288960;Pd630_LPD02287	urease accessory protein;Urease accessory protein ureD
28.7586	28.4829	28.2945	27.968	28.0369	27.9822	+	1.71342	0.0167372	-0.516301	0.699162	2625288961;Pd630_LPD02288	2625288961;Pd630_LPD02288	4-diphosphocytidyl-2-C-methyl-D-erythritol kinase;4-diphosphocytidyl-2-C-methyl-D-erythritol kinase
32.4879	32.4584	32.3915	32.5777	32.3179	32.4033		0.0548088	0.984497	-0.0129636	0.991055	2625288962	2625288962	ATP-binding cassette, subfamily F, uup
30.1652	30.1004	29.8894	30.4962	30.2888	30.4453	+	1.58217	0.0221809	0.358433	1.28203	Pd630_LPD02293;2625288964	Pd630_LPD02293;2625288964	Bile acid 7-alpha dehydratase;SnoaL-like domain-containing protein
27.6951	28.0821	27.7533	29.1294	29.8182	29.06	+	2.27926	0.00632653	1.49235	2.81347	Pd630_LPD02294;2625288965	Pd630_LPD02294;2625288965	Uncharacterized protein;PhnB protein
29.5125	29.5822	29.3862	30.0303	29.7879	30.0567	+	1.96966	0.010662	0.464681	1.38001	Pd630_LPD02307;2625288969	Pd630_LPD02307;2625288969	Peptide chain release factor 3;bacterial peptide chain release factor 3 (bRF-3)
30.5014	30.7588	30.3121	30.8203	30.9194	30.8002		1.12712	0.0562617	0.322519	1.25051	2625288970;Pd630_LPD02308	2625288970;Pd630_LPD02308	fatty-acyl-CoA synthase;Putative ligase
28.2295	27.9062	28.9452	27.6055	27.8119	27.7186		0.971159	0.0773795	-0.64831	0.638027	2625288971;Pd630_LPD02309	2625288971;Pd630_LPD02309	peptidyl-tRNA hydrolase;Peptidyl-tRNA hydrolase
34.0381	33.8498	33.8297	34.4543	34.909	34.4091	+	1.77847	0.0147273	0.684943	1.60764	2625288972;Pd630_LPD02310	2625288972;Pd630_LPD02310	LSU ribosomal protein L25P;50S ribosomal protein L25
29.4206	28.8184	28.5342	31.4431	31.9287	31.4116	+	2.99881	0.00211429	2.67005	6.36452	2625288975;Pd630_LPD02312;2625295174	2625288975;Pd630_LPD02312	3-oxo-5alpha-steroid 4-dehydrogenase;Fumarate reductase flavoprotein subunit;FAD binding domain-containing protein
30.6739	30.7482	30.9156	30.9786	30.6552	31.3073		0.426786	0.366506	0.20117	1.14963	2625288976	2625288976	cysteine desulfurase
26.3755	26.0929	26.1654	NaN	NaN	NaN		NaN	1	0	1	Pd630_LPD02315;2625288977	Pd630_LPD02315;2625288977	glutamate-cysteine ligase;glutamate--cysteine ligase
28.6569	28.8173	28.1746	30.3393	29.4209	29.6018	+	1.65482	0.0184029	1.23772	2.35825	2625288980;Pd630_LPD02318	2625288980;Pd630_LPD02318	L-histidine Nalpha-methyltransferase;Meiotically up-regulated gene 158 protein
30.9056	30.6528	31.0547	28.7682	28.9141	NaN	+	2.96877	0.00201635	-2.02986	0.244878	2625288981	2625288981	Glucose/arabinose dehydrogenase, beta-propeller fold
27.7853	26.6589	26.5701	25.9551	25.998	NaN		0.87085	0.0972638	-1.02821	0.490318	2625288988;Pd630_LPD02327	2625288988;Pd630_LPD02327	transcriptional regulator, TetR family;HTH-type transcriptional regulator BetI
25.4462	25.8406	25.6711	26.0882	26.0384	26	+	1.53517	0.0248165	0.389582	1.31001	2625288989;Pd630_LPD02328	2625288989;Pd630_LPD02328	acetolactate synthase-1/2/3 large subunit;putative acetolactate synthase large subunit
27.8861	27.3516	27.7121	27.772	27.4755	NaN		0.0376062	1	-0.0261733	0.982022	Pd630_LPD02339;2625288999	Pd630_LPD02339;2625288999	hypothetical protein;TIGR02453 family protein
27.294	27.5725	27.6464	28.3278	28.3648	NaN	+	2.04273	0.0100198	0.84199	1.79252	Pd630_LPD02343;2625289003	Pd630_LPD02343;2625289003	HTH-type transcriptional repressor BscR;transcriptional regulator, TetR family
31.5274	30.9378	30.8957	30.4628	29.9194	29.5776	+	1.58399	0.0220424	-1.13369	0.455747	Pd630_LPD02344;2625289004	Pd630_LPD02344;2625289004	A-factor receptor protein;transcriptional regulator, TetR family
31.2144	31.2479	31.1667	30.1903	29.4688	29.9908	+	2.44518	0.00497611	-1.32638	0.398767	2625289005	2625289005	glutamate-1-semialdehyde 2,1-aminomutase
30.2505	29.922	29.8221	27.7803	27.6438	29.8181		1.04073	0.0671205	-1.58411	0.333531	2625289006	2625289006	Polysaccharide pyruvyl transferase family protein WcaK
27.5584	28.3726	27.9106	NaN	NaN	NaN		NaN	1	0	1	Pd630_LPD02360;2625289020	Pd630_LPD02360;2625289020	dTDP-4-dehydrorhamnose 3,5-epimerase;dTDP-4-dehydrorhamnose 3,5-epimerase
30.9562	30.9473	30.6972	31.0343	30.9554	31.1937		0.816881	0.110042	0.194217	1.1441	2625289026	2625289026	hypothetical protein
29.488	29.4605	29.1744	28.3071	28.2711	28.2815	+	3.37808	0.00135043	-1.08775	0.470494	2625289028	2625289028	ThiF family protein
30.6542	31.1126	30.9081	31.013	30.7393	30.7564		0.127413	0.867614	-0.0553945	0.962331	2625289029	2625289029	diguanylate cyclase/phosphodiesterase with GAF sensor
31.1166	30.8664	30.8488	31.3308	31.5707	31.4869	+	2.01688	0.0101783	0.518908	1.43287	2625289036;Pd630_LPD02376	2625289036;Pd630_LPD02376	transcription-repair coupling factor;Transcription-repair-coupling factor
26.4452	27.2522	26.3891	NaN	NaN	NaN		NaN	1	0	1	2625289049;Pd630_LPD02390	2625289049;Pd630_LPD02390	deferrochelatase/peroxidase EfeB;Putative peroxidase ywbN
32.3868	32.5632	31.936	29.1168	29.9688	29.6362	+	3.03017	0.00217009	-2.72139	0.151628	2625289050	2625289050	iron uptake system component EfeO
37.0596	36.9361	36.9417	36.2641	36.2798	36.3862	+	3.5629	0.00121547	-0.669121	0.62889	Pd630_LPD02394;2625289053	Pd630_LPD02394;2625289053	Enolase;enolase
30.9896	30.8914	30.7416	30.5928	30.8433	30.6003		0.827735	0.106929	-0.195403	0.873329	2625289055;Pd630_LPD02396	2625289055;Pd630_LPD02396	hypothetical protein;hypothetical protein
29.389	29.2352	29.8869	28.7841	28.7897	29.3156		0.958285	0.0796829	-0.540554	0.687507	2625289056	2625289056	exopolyphosphatase / guanosine-5'-triphosphate,3'-diphosphate pyrophosphatase
29.3896	29.5406	29.4325	30.5814	30.8723	30.6239	+	3.59076	0.00125	1.2383	2.3592	2625289064;Pd630_LPD02407	2625289064;Pd630_LPD02407	DNA-binding transcriptional regulator, MarR family;putative HTH-type transcriptional regulator ywaE
30.7461	31.2731	30.8476	30.2778	29.9702	30.5217	+	1.43248	0.0299843	-0.699053	0.615976	2625289084;Pd630_LPD02430	2625289084;Pd630_LPD02430	Pimeloyl-ACP methyl ester carboxylesterase;hypothetical protein
31.1295	31.4558	31.214	30.647	30.8357	30.5731	+	2.01267	0.0101295	-0.581179	0.668417	2625289085	2625289085	NAD(P)-dependent dehydrogenase, short-chain alcohol dehydrogenase family
26.8397	26.9473	27.015	NaN	NaN	NaN		NaN	1	0	1	2625289091;Pd630_LPD02439	2625289091;Pd630_LPD02439	transcriptional regulator, TetR family;HTH-type transcriptional repressor KstR
30.6722	30.7673	30.7453	30.2799	29.6031	29.7995	+	1.8309	0.0132417	-0.834119	0.560925	2625289111	2625289111	glutamine amidotransferase
29.6211	29.9178	29.4982	29.9286	30.2404	29.7836		0.765427	0.128394	0.305175	1.23557	2625289112;Pd630_LPD02460	2625289112;Pd630_LPD02460	Multimeric flavodoxin WrbA;putative manganese transport protein mntH
32.1366	30.691	31.0261	32.296	32.4895	32.8789	+	1.26996	0.0412998	1.27024	2.41201	Pd630_LPD02461;2625289113	Pd630_LPD02461;2625289113	Catalase;catalase
25.7573	25.6076	25.5049	NaN	NaN	NaN		NaN	1	0	1	2625289116;Pd630_LPD02464	2625289116;Pd630_LPD02464	16S rRNA m(2)G 1207 methyltransferase /23S rRNA m(2)G-1835 methyltransferase;Ribosomal RNA large subunit methyltransferase G
29.0779	28.7451	29.3821	NaN	NaN	NaN		NaN	1	0	1	Pd630_LPD02465;2625289117	Pd630_LPD02465;2625289117	hypothetical protein;Uncharacterized membrane protein, YccA/Bax inhibitor family
34.02	33.9725	33.8437	33.8714	34.0617	33.899		0.00581599	1	-0.00140762	0.999025	2625289118	2625289118	acetyl-CoA C-acetyltransferase
33.3185	33.2467	33.1592	33.5066	33.3874	33.4124	+	1.52688	0.0253377	0.193996	1.14393	Pd630_LPD02470;2625289120	Pd630_LPD02470;2625289120	Putative cystathionine beta-synthase;cystathionine beta-synthase
33.5414	33.2635	33.3382	33.7019	33.7765	33.722	+	1.82773	0.0134455	0.352445	1.27672	2625289122	2625289122	cystathionine gamma-lyase
30.1061	30.2128	29.8326	NaN	32.209	29.5231		0.319573	0.523984	0.815566	1.75999	Pd630_LPD02473;2625289123	Pd630_LPD02473;2625289123	Threonine dehydratase catabolic;threonine dehydratase
28.7361	29.1313	28.5887	NaN	NaN	NaN		NaN	1	0	1	Pd630_LPD02476;2625289127	Pd630_LPD02476;2625289127	Protein p60;Transglycosylase SLT domain-containing protein
33.8093	33.6137	33.5756	34.4804	33.7455	34.3544		1.0398	0.0671595	0.527228	1.44116	Pd630_LPD02477;2625289128	Pd630_LPD02477;2625289128	Transcription elongation factor greA;transcription elongation factor GreA
31.0612	31.4399	31.2078	31.9161	32.2635	31.9365	+	2.15364	0.00775202	0.802389	1.74399	2625289130;Pd630_LPD02479	2625289130;Pd630_LPD02479	mycothiol S-conjugate amidase;1D-myo-inositol 2-acetamido-2-deoxy-alpha-D-glucopyranoside deacetylase 1
28.8843	28.8028	28.1775	28.1955	NaN	NaN		0	1	-0.425988	0.744329	2625289131	2625289131	hypothetical protein
29.8868	29.9004	29.7188	29.0045	29.0445	29.0184	+	3.77699	0	-0.812857	0.569253	2625289132	2625289132	hypothetical protein
28.4799	27.9344	29.1149	28.565	27.831	NaN		0.229122	0.692104	-0.311717	0.805682	2625289134	2625289134	short-chain Z-isoprenyl diphosphate synthase
27.929	27.3485	27.3448	28.4797	28.1735	28.0659	+	1.41345	0.0311863	0.69898	1.62336	2625289136	2625289136	hypothetical protein
33.3124	33.5205	33.4391	34.3652	34.4912	34.4401	+	3.8514	0	1.00817	2.01135	2625289137	2625289137	serine hydroxymethyltransferase
27.0517	26.6199	26.881	26.8779	27.4185	27.2339		0.73887	0.139925	0.325944	1.25348	Pd630_LPD02487;2625289138	Pd630_LPD02487;2625289138	Uncharacterized protein ylaK;PhoH-like ATPase
33.1744	33.4179	33.3665	33.3702	33.0292	32.9661		0.608321	0.206706	-0.197732	0.87192	2625289139	2625289139	limonene-1,2-epoxide hydrolase
27.0794	26.7027	26.7115	NaN	NaN	NaN		NaN	1	0	1	2625289140	2625289140	CubicO group peptidase, beta-lactamase class C family
31.0787	31.1079	30.941	30.9016	31.1006	30.9734		0.26	0.636825	-0.0507018	0.965467	2625289141;Pd630_LPD02490	2625289141;Pd630_LPD02490	acyl-[acyl-carrier-protein] desaturase;Putative acyl-[acyl-carrier-protein] desaturase desA1
34.2923	34.1453	34.177	33.838	33.4069	33.6182	+	1.93744	0.011378	-0.583861	0.667176	2625289142	2625289142	fumarase, class II
35.2906	35.3948	35.4753	34.2295	34.2223	34.3586	+	4.05835	0	-1.11676	0.461129	2625289143;Pd630_LPD02492	2625289143;Pd630_LPD02492	fructose-1,6-bisphosphatase II;Fructose-1,6-bisphosphatase class 2
29.3485	29.1481	28.9571	28.5929	NaN	28.6311	+	1.45866	0.0289118	-0.539233	0.688137	2625289144;Pd630_LPD02493	2625289144;Pd630_LPD02493	Protein of unknown function (DUF4245);hypothetical protein
32.2297	32.0096	32.0635	31.6329	31.7007	31.7928	+	2.07868	0.00969526	-0.392075	0.762033	2625289147	2625289147	hypothetical protein
29.1679	29.1128	28.957	29.9038	30.2665	30.0213	+	2.86439	0.00253922	0.984668	1.97886	2625289148;Pd630_LPD02497	2625289148;Pd630_LPD02497	4-hydroxy-3-methylbut-2-enyl diphosphate reductase;4-hydroxy-3-methylbut-2-enyl diphosphate reductase
29.885	30.7899	30.6078	29.594	27.5325	NaN		0.939009	0.0827964	-1.86427	0.274662	2625289153	2625289153	Predicted PurR-regulated permease PerM
30.2188	31.2953	31.0466	30.6066	29.9513	30.7779		0.423387	0.370117	-0.408307	0.753507	2625289155	2625289155	carbon starvation protein
32.5587	32.702	32.7093	32.6267	32.6401	32.5039		0.434879	0.357825	-0.0664406	0.954991	2625289158	2625289158	hypothetical protein
31.5538	31.6236	31.519	32.2112	32.5066	32.324	+	2.98901	0.00209632	0.781808	1.71928	2625289165	2625289165	translation elongation factor 2 (EF-2/EF-G)
32.3251	32.6683	32.2235	31.6566	31.3573	31.7256	+	2.03099	0.0100293	-0.82582	0.564161	2625289166	2625289166	Polyketide cyclase / dehydrase and lipid transport
31.0274	31.2336	30.9538	31.2388	30.4175	30.9116		0.354579	0.462937	-0.215658	0.861154	2625289167	2625289167	PhoD-like phosphatase
34.2529	34.3396	34.1143	34.6756	34.4649	34.6318	+	1.74449	0.0153385	0.355178	1.27914	2625289171	2625289171	molecular chaperone HtpG
NaN	25.6781	NaN	25.9213	26.4779	27.2562		0	1	0.873693	1.83235	2625289172;Pd630_LPD02523	2625289172;Pd630_LPD02523	Nucleoside-diphosphate-sugar epimerase;Putative dihydroflavonol-4-reductase
30.6963	30.5116	30.5002	31.8703	31.8316	31.7866	+	4.30224	0	1.26017	2.39524	2625289175;Pd630_LPD00693	2625289175	acyl-CoA dehydrogenase;cyclohexanecarboxyl-CoA dehydrogenase
29.8918	29.5007	29.541	30.4132	30.521	30.3801	+	2.42258	0.00518865	0.793575	1.73336	Pd630_LPD02529;2625289178	Pd630_LPD02529;2625289178	Fumarate hydratase class I, aerobic;fumarase, class I, homodimeric
33.5561	33.55	33.6583	32.2965	32.6452	32.3548	+	3.28255	0.00117037	-1.15596	0.448768	2625289182	2625289182	Outer membrane protein OmpA
31.463	32.0006	31.8516	32.5012	32.3967	32.4143	+	1.81846	0.0133485	0.665674	1.58631	2625289184	2625289184	hypothetical protein
NaN	NaN	NaN	27.3412	27.3828	27.7833		NaN	1	0	1	2625289187;Pd630_LPD02540	2625289187;Pd630_LPD02540	CubicO group peptidase, beta-lactamase class C family;Beta-lactamase domain-containing protein 2
30.2154	30.5509	30.447	30.7308	31.0806	30.5909		1.05716	0.0645633	0.396378	1.3162	2625289188	2625289188	hypothetical protein
28.6182	28.9717	28.973	29.0346	28.5375	29.1969		0.107441	0.898061	0.0686995	1.04877	Pd630_LPD02543;2625289190	Pd630_LPD02543;2625289190	NADH-quinone oxidoreductase subunit B;NADH dehydrogenase subunit B
30.5681	30.8969	30.8693	30.7529	30.6491	30.18		0.539138	0.253735	-0.250781	0.840441	2625289191;Pd630_LPD02544	2625289191;Pd630_LPD02544	NADH dehydrogenase subunit C;NADH-quinone oxidoreductase subunit C
31.799	32.0928	31.9706	31.9187	31.2566	31.5705		0.823633	0.108432	-0.372142	0.772635	2625289192	2625289192	NADH dehydrogenase subunit D
29.4393	30.0525	29.5564	29.9124	30.1309	29.6223		0.35919	0.457254	0.205819	1.15334	2625289193	2625289193	NADH dehydrogenase subunit E
29.4729	29.8999	29.7462	30.4833	29.9303	30.0383		0.990516	0.074145	0.444262	1.36062	2625289194;Pd630_LPD02547	2625289194;Pd630_LPD02547	NADH dehydrogenase subunit F;NADH-quinone oxidoreductase subunit F
32.2764	32.7258	32.4754	32.9831	32.9346	32.813	+	1.3961	0.032289	0.417713	1.33581	2625289195	2625289195	NADH dehydrogenase subunit G
30.0083	30.5043	30.155	30.6206	30.3516	30.4118		0.640905	0.187307	0.238835	1.18004	2625289196	2625289196	NADH dehydrogenase subunit H
30.0103	30.4487	29.8174	29.2693	27.6319	28.2716	+	1.53379	0.0249802	-1.7012	0.307531	2625289197	2625289197	NADH dehydrogenase subunit I
30.1826	30.4725	30.1557	29.9881	30.3283	29.8112		0.552617	0.243226	-0.227746	0.853968	2625289198	2625289198	NADH dehydrogenase subunit J
29.3097	29.5399	29.2665	29.2482	29.1265	29.3426		0.559491	0.237839	-0.13295	0.911964	2625289200	2625289200	NADH dehydrogenase subunit L
27.2685	27.001	27.2813	NaN	NaN	NaN		NaN	1	0	1	2625289202;Pd630_LPD02555	2625289202;Pd630_LPD02555	NADH dehydrogenase subunit N;NADH-quinone oxidoreductase subunit N
29.4238	29.8884	29.8732	30.4842	30.5814	30.3612	+	1.97334	0.0103888	0.747135	1.67846	2625289205	2625289205	DNA-binding transcriptional regulator, MarR family
31.6048	31.0521	30.8843	30.3185	29.632	29.2682	+	1.72665	0.0157412	-1.44085	0.368349	Pd630_LPD02560;2625289207	Pd630_LPD02560;2625289207	hypothetical protein;hypothetical protein
31.201	31.5242	31.3763	31.662	31.8781	31.7353	+	1.59046	0.0218942	0.391332	1.3116	2625289209	2625289209	pterin-4-alpha-carbinolamine dehydratase
32.7157	32.732	32.6051	33.8404	33.9537	33.9802	+	4.53304	0	1.24051	2.36283	Pd630_LPD02565;2625289212	Pd630_LPD02565;2625289212	GTP-binding protein TypA/BipA;GTP-binding protein
30.3517	29.8595	30.1806	30.039	30.1284	29.9546		0.23075	0.69023	-0.0898965	0.93959	2625289213	2625289213	ABC-type transport system, substrate-binding protein
28.5613	28.4021	28.1621	28.596	28.596	28.0457		0.0597268	0.976376	0.0374146	1.02627	2625289214	2625289214	N-acetyl-1-D-myo-inositol-2-amino-2-deoxy-alpha-D-glucopyranoside deacetylase
32.7351	32.8112	32.6142	33.4676	33.5929	33.586	+	3.52804	0.00115183	0.828658	1.77603	2625289217	2625289217	catalase
28.9697	28.8273	28.4492	28.8297	28.876	28.9771		0.378904	0.427234	0.145546	1.10615	2625289219	2625289219	uroporphyrinogen-III synthase
28.0408	27.9602	28.6017	28.0653	28.1314	28.4101		0.00196955	1	0.00137393	1.00095	2625289225	2625289225	hypothetical protein
NaN	NaN	NaN	28.1452	28.1731	28.5031		NaN	1	0	1	2625289229;Pd630_LPD02583	2625289229;Pd630_LPD02583	pyridoxamine 5'-phosphate oxidase family protein;hypothetical protein
34.1023	34.1212	33.9585	34.1924	34.3601	34.1364		0.933902	0.0835758	0.168982	1.12427	2625289231	2625289231	delta-1-pyrroline-5-carboxylate dehydrogenase
31.022	30.9382	30.8079	30.0748	29.6582	30.4158	+	1.7314	0.0157562	-0.873103	0.545971	2625289232	2625289232	L-proline dehydrogenase
31.5171	31.4159	31.3014	31.6039	31.1279	31.279		0.185203	0.767779	-0.0745532	0.949636	2625289234	2625289234	fatty acid CoA ligase FadD36
31.332	31.003	31.145	31.136	31.1842	30.9688		0.214033	0.7206	-0.0636482	0.956841	2625289235	2625289235	NADPH2:quinone reductase
32.4394	33.1122	32.7492	32.7871	32.7205	32.7572		0.0204263	1	-0.0119781	0.991732	2625289238	2625289238	arylsulfatase
28.2938	28.6378	28.0225	28.8774	29.1406	28.2894		0.663167	0.174378	0.451082	1.36706	2625289239;Pd630_LPD02593	2625289239	haloacid dehalogenase-like hydrolase;hypothetical protein
30.7221	30.2353	30.2696	30.5961	NaN	30.5979		0.374986	0.433686	0.187971	1.13916	2625289242	2625289242	2,3,4,5-tetrahydropyridine-2-carboxylate N-succinyltransferase
30.8226	30.8548	30.7498	30.8238	30.0897	30.6264		0.597224	0.212044	-0.295745	0.814651	2625289244	2625289244	succinyldiaminopimelate desuccinylase
28.8807	28.9376	29.132	29.5653	29.7091	29.6421	+	2.7849	0.00315068	0.655389	1.57504	2625289245;Pd630_LPD02602	2625289245;Pd630_LPD02602	hypothetical protein;Uncharacterized protein
31.8406	31.8592	31.7022	31.8126	31.8658	31.9218		0.490133	0.298549	0.0660712	1.04686	2625289247	2625289247	fatty-acyl-CoA synthase
28.9063	28.7475	28.6961	27.8302	28.3241	29.2594		0.298933	0.561707	-0.312056	0.805493	2625289248	2625289248	dihydropteroate synthase
31.4035	31.4986	31.3092	27.9799	27.3969	27.3908	+	4.32686	0	-3.81457	0.0710722	Pd630_LPD02606;2625289249	Pd630_LPD02606;2625289249	hypothetical protein;glucosyl-3-phosphoglycerate synthase
31.7885	31.9882	32.2457	32.2695	32.8122	32.3227		0.992894	0.0735664	0.460667	1.37618	Pd630_LPD02609;2625289252	Pd630_LPD02609;2625289252	hypothetical protein;Protein of unknown function (DUF3117)
NaN	NaN	27.3556	28.1825	29.2799	29.8943		0	1	1.76336	3.39489	2625289254	2625289254	glycogen synthase (ADP-glucose)
32.2286	32.3236	32.1486	31.5637	31.4779	31.2918	+	2.94261	0.0022	-0.789128	0.578694	Pd630_LPD02612;2625289255	Pd630_LPD02612;2625289255	Glucose-1-phosphate adenylyltransferase;glucose-1-phosphate adenylyltransferase
31.9577	31.9923	31.8022	31.3353	31.6655	31.3543	+	1.72565	0.0157262	-0.465702	0.724119	Pd630_LPD02613;2625289256	Pd630_LPD02613;2625289256	Putative O-methyltransferase;Predicted O-methyltransferase YrrM
29.8132	30.142	29.8845	28.7433	29.196	29.1423	+	2.20858	0.00693333	-0.919381	0.528736	2625289259;Pd630_LPD02617	2625289259;Pd630_LPD02617	serine protease, S1-C subfamily, contains C-terminal PDZ domain;Protease do
33.2782	33.2187	33.0557	33.519	33.4886	33.3244	+	1.35141	0.035585	0.259794	1.19731	Pd630_LPD02619;2625289261	Pd630_LPD02619;2625289261	Protein mrp;ATP-binding protein involved in chromosome partitioning
29.3587	29.519	29.3287	NaN	NaN	NaN		NaN	1	0	1	Pd630_LPD02622;2625289264	Pd630_LPD02622;2625289264	hypothetical protein;Uncharacterized membrane protein
30.3901	30.6278	30.5715	29.7434	29.3839	29.3743	+	2.72699	0.00348918	-1.02929	0.48995	2625289265	2625289265	Mg/Co/Ni transporter MgtE (contains CBS domain)
31.598	31.6482	31.3863	30.8259	30.4316	NaN	+	1.83439	0.0130408	-0.915407	0.530194	Pd630_LPD02625;2625289267	Pd630_LPD02625;2625289267	hypothetical protein;hypothetical protein
31.6993	31.6104	31.5463	31.8687	31.9002	31.8589	+	2.29769	0.00612779	0.257299	1.19524	2625289268;Pd630_LPD02626	2625289268;Pd630_LPD02626	carbohydrate ABC transporter substrate-binding protein, CUT1 family;putative ABC transporter-binding protein
29.2519	29.346	28.786	NaN	NaN	NaN		NaN	1	0	1	Pd630_LPD02628;2625289270	Pd630_LPD02628;2625289270	putative ABC transporter permease protein yurM;carbohydrate ABC transporter membrane protein 2, CUT1 family
33.7462	33.821	33.6343	33.6233	33.5911	33.5117		1.17156	0.0502764	-0.158422	0.896005	2625289271	2625289271	carbohydrate ABC transporter ATP-binding protein, CUT1 family
28.0711	27.7537	28.1451	28.2521	28.4985	28.4164	+	1.33181	0.0366928	0.399014	1.31861	2625289276	2625289276	Suppressor of fused protein (SUFU)
29.4065	28.7637	27.9932	28.2262	28.0037	NaN		0.470212	0.318455	-0.606222	0.656915	2625289280;2625295117;Pd630_LPD04568	2625289280;2625295117	malate dehydrogenase (oxaloacetate-decarboxylating);malate dehydrogenase (oxaloacetate-decarboxylating);NAD-dependent malic enzyme
32.4806	32.3513	32.1872	31.4247	31.8226	31.4517	+	2.13322	0.00806897	-0.773402	0.585036	Pd630_LPD02642;2625289284	Pd630_LPD02642;2625289284	Putative osmoprotectant uptake system substrate-binding protein osmF;osmoprotectant transport system substrate-binding protein
27.7549	27.831	27.53	27.7945	27.4613	27.6625		0.190276	0.759941	-0.0658468	0.955384	2625289285;Pd630_LPD02643	2625289285	osmoprotectant transport system substrate-binding protein;hypothetical protein
35.3253	35.0783	35.0975	35.1221	35.2573	35.2912		0.234672	0.682601	0.0565325	1.03996	2625289292	2625289292	2-oxoglutarate dehydrogenase E1 component
27.2068	27.4111	26.9031	NaN	NaN	NaN		NaN	1	0	1	2625289295	2625289295	ABC-2 type transport system ATP-binding protein
34.4277	34.4612	34.3578	32.7829	32.5214	32.752	+	4.40433	0	-1.73016	0.301419	2625289296	2625289296	glutamate decarboxylase
29.3206	29.2294	29.2751	29.5283	28.8432	29.2535		0.121289	0.877494	-0.0667241	0.954804	2625289297;Pd630_LPD02656	2625289297;Pd630_LPD02656	hypothetical protein;hypothetical protein
28.4589	28.1244	29.0192	30.7539	31.1696	31.031	+	2.97906	0.00203857	2.45067	5.46672	2625289299	2625289299	Uncharacterized conserved protein PhnB, glyoxalase superfamily
31.733	31.9405	31.7788	32.2225	32.1702	32.293	+	2.32645	0.00590592	0.411116	1.32971	2625289300	2625289300	putative glutathione S-transferase
26.0004	25.1072	26.0781	NaN	NaN	NaN		NaN	1	0	1	Pd630_LPD02662;2625289303	Pd630_LPD02662;2625289303	putative MFS-type transporter;drug resistance transporter, EmrB/QacA subfamily
29.4299	29.6418	29.5875	30.1225	29.8021	29.7176		1.11059	0.0580331	0.327665	1.25498	2625289305;Pd630_LPD02664	2625289305;Pd630_LPD02664	Enoyl-CoA hydratase/carnithine racemase;3-hydroxypropionyl-coenzyme A dehydratase
27.1352	27.5549	27.3505	27.8895	NaN	NaN		0	1	0.542694	1.45669	Pd630_LPD02665;2625289306	Pd630_LPD02665;2625289306	4-coumarate--CoA ligase-like 9;Acyl-CoA synthetase (AMP-forming)/AMP-acid ligase II
NaN	NaN	NaN	30.1937	30.2438	30.2137		NaN	1	0	1	2625289309	2625289309	L-gulonolactone oxidase
NaN	NaN	27.1512	28.6575	27.8509	28.0951		0	1	1.04996	2.07047	2625289311	2625289311	D-serine deaminase, pyridoxal phosphate-dependent
28.6576	28.8402	28.5862	29.0571	28.9104	28.6843		0.646901	0.184106	0.189279	1.14019	2625289313	2625289313	Serine aminopeptidase, S33
31.7695	31.7874	31.7679	31.372	29.7559	30.6764	+	1.17874	0.0493771	-1.17351	0.443342	2625289314	2625289314	long-chain acyl-CoA synthetase
27.3366	27.4595	27.246	28.1582	28.4095	28.324	+	3.2274	0.00110105	0.949848	1.93167	2625289316;Pd630_LPD02675	2625289316;Pd630_LPD02675	putative phosphoribosyl transferase;Putative phosphoribosyl transferase
31.3855	31.177	31.3512	31.5636	31.5471	31.6461	+	1.76826	0.0148277	0.281022	1.21506	2625289317	2625289317	Predicted amidohydrolase
33.3424	33.3517	33.3689	33.0035	33.164	33.0041	+	2.27476	0.00630814	-0.297157	0.813854	2625289318	2625289318	ATP-dependent RNA helicase CsdA
NaN	26.989	25.89	28.9601	29.1109	27.7111	+	1.25971	0.0421015	2.15449	4.45212	2625289320;Pd630_LPD02679	2625289320;Pd630_LPD02679	Protein of unknown function (DUF664);Mini-circle uncharacterized 19.1 kDa protein
30.112	30.0737	29.9371	29.0242	28.6797	29.0498	+	2.99798	0.00210826	-1.12302	0.459133	2625289321	2625289321	trehalose synthase
31.3974	31.4961	31.3241	30.0493	29.9698	29.8766	+	4.46971	0	-1.44061	0.368411	2625289322	2625289322	maltokinase
NaN	NaN	NaN	29.7163	30.2916	29.6712		NaN	1	0	1	2625289324	2625289324	hypothetical protein
31.7477	31.9471	31.8862	32.0563	32.0923	31.9436		1.08176	0.0617656	0.170434	1.1254	2625289326	2625289326	Acyl-CoA synthetase (AMP-forming)/AMP-acid ligase II
28.3327	27.8576	28.4579	NaN	NaN	NaN		NaN	1	0	1	Pd630_LPD02688;2625289328	Pd630_LPD02688;2625289328	putative ABC transporter ATP-binding protein;putative ABC transport system ATP-binding protein
29.2338	28.8882	28.9362	29.847	29.9562	30.0197	+	2.82085	0.00274232	0.921547	1.89415	2625289330	2625289330	3-phenylpropionate/trans-cinnamate dioxygenase ferredoxin reductase subunit
34.0398	34.2994	34.2247	35.3804	35.4809	35.6205	+	3.63684	0.0013253	1.30602	2.47258	Pd630_LPD02697;2625289337	Pd630_LPD02697;2625289337	NDMA-dependent methanol dehydrogenase;methanol dehydrogenase (acceptor) apoprotein
29.5046	30.0732	29.8349	30.9673	30.8994	31.5869	+	2.10013	0.00847273	1.34695	2.54374	2625289338	2625289338	MoxR-like ATPase
27.5665	28.0966	28.4106	29.0377	29.1506	29.9528	+	1.63403	0.019377	1.35582	2.55942	2625289339	2625289339	hypothetical protein
31.0444	30.7531	30.9201	30.9413	30.9738	30.8999		0.137964	0.847183	0.0325019	1.02278	Pd630_LPD02700;2625289340	Pd630_LPD02700;2625289340	putative alcohol dehydrogenase;1,3-propanediol dehydrogenase
28.3633	28.3356	28.3832	28.7449	28.6961	28.9402	+	2.33236	0.00593293	0.433041	1.35008	2625289341;Pd630_LPD02701	2625289341;Pd630_LPD02701	Signal transduction histidine kinase;Sensor protein vraS
30.0321	29.2561	29.8998	29.5264	29.8018	29.3395		0.250114	0.655238	-0.173407	0.886746	2625289342;Pd630_LPD02702	2625289342;Pd630_LPD02702	two component transcriptional regulator, LuxR family;Transcriptional regulatory protein liaR
29.156	29.4288	29.3835	28.9704	29.0219	28.9369	+	1.76973	0.0148566	-0.346352	0.786571	2625289343;Pd630_LPD02703	2625289343;Pd630_LPD02703	ABC-2 type transport system ATP-binding protein;Daunorubicin/doxorubicin resistance ATP-binding protein DrrA
28.1399	28.4352	28.3467	29.168	29.3159	29.396	+	3.06634	0.00224924	0.986023	1.98072	Pd630_LPD02711;2625289351	Pd630_LPD02711;2625289351	HTH-type transcriptional regulator tcmR;transcriptional regulator, TetR family
27.0564	27.5893	27.6264	NaN	NaN	28.7963		0	1	1.37226	2.58877	Pd630_LPD02713;2625289354	Pd630_LPD02713;2625289354	Coenzyme PQQ synthesis protein E;mycofactocin radical SAM maturase
31.4406	30.9721	31.3218	32.8886	33.0581	33.2383	+	3.33177	0.001264	1.81684	3.5231	2625289355	2625289355	glycolate oxidase
29.7053	29.3562	29.4211	30.2323	29.9816	30.0603	+	1.99346	0.0102715	0.59718	1.51276	2625289357;2625290966;2625294852	2625289357	hypothetical protein;SDR family mycofactocin-dependent oxidoreductase;(+)-trans-carveol dehydrogenase
32.7819	32.9782	32.9579	33.529	33.6918	34.0221	+	2.22476	0.00638095	0.841653	1.7921	2625289364	2625289364	aldehyde dehydrogenase
29.7446	30.0707	30.2422	28.6646	29.3709	29.3114	+	1.54684	0.0237514	-0.903562	0.534565	2625289368	2625289368	Ethanolamine ammonia-lyase light chain
28.2475	27.7464	27.8938	27.5131	27.8078	27.5489		0.903108	0.0901244	-0.339321	0.790414	Pd630_LPD02727;2625289369	Pd630_LPD02727;2625289369	hypothetical protein;hypothetical protein
28.8769	29.2814	29.9054	30.5897	30.6554	30.2615	+	1.62458	0.0200246	1.1476	2.21545	2625289371;Pd630_LPD02729	2625289371;Pd630_LPD02729	fatty-acyl-CoA synthase;Putative acyl-CoA synthetase YngI
26.153	26.3034	25.9954	NaN	NaN	NaN		NaN	1	0	1	2625289374;Pd630_LPD02733	2625289374;Pd630_LPD02733	Signal transduction histidine kinase;Sensor histidine kinase yhcY
31.0186	31.1076	30.9784	31.6109	31.6085	31.5824	+	3.86986	0	0.565713	1.48012	2625289378	2625289378	3-methylcrotonyl-CoA carboxylase beta subunit
31.4594	31.3678	31.2899	31.8295	31.8608	32.0577	+	2.4831	0.00477876	0.543649	1.45765	2625289379	2625289379	acetyl-CoA/propionyl-CoA carboxylase, biotin carboxylase, biotin carboxyl carrier protein
32.5627	32.6162	32.5268	32.8713	32.7734	32.5347		0.696785	0.157741	0.157921	1.11568	2625289380;Pd630_LPD02739	2625289380;Pd630_LPD02739	hypothetical protein;putative acyl-CoA dehydrogenase YngJ
NaN	NaN	NaN	30.1536	30.4296	30.0913		NaN	1	0	1	Pd630_LPD02740;2625289381	Pd630_LPD02740;2625289381	Protein maoC;Acyl dehydratase
29.8642	30.1781	29.8588	30.9662	30.8044	30.6219	+	2.33719	0.00596933	0.830445	1.77823	2625289382	2625289382	citrate lyase subunit beta / citryl-CoA lyase
30.0856	30.3761	30.8719	30.055	29.2175	29.7923		1.05305	0.0648196	-0.756227	0.592042	2625289383	2625289383	acetoacetyl-CoA synthetase
31.6352	31.3567	31.4106	31.8207	31.7492	31.9877	+	1.59452	0.0218079	0.385003	1.30586	2625289385	2625289385	non-ribosomal peptide synthase domain TIGR01720/amino acid adenylation domain-containing protein
26.0526	26.0968	26.3436	NaN	NaN	NaN		NaN	1	0	1	2625289387	2625289387	prephenate dehydrogenase
31.0485	31.2787	31.191	30.9146	31.2488	31.1138		0.27284	0.611948	-0.0802886	0.945868	2625289388	2625289388	para-aminobenzoate synthetase
29.5759	29.6462	29.671	29.399	NaN	28.5507		0.881848	0.094613	-0.656193	0.63455	2625289389	2625289389	chorismate mutase
28.0574	27.9416	27.8097	NaN	NaN	NaN		NaN	1	0	1	2625289390	2625289390	Lipase (class 2)
30.7521	30.4211	30.4221	30.9778	30.9528	30.6517		1.01577	0.0703692	0.328996	1.25614	2625289392	2625289392	Acyl-CoA dehydrogenase
31.5303	31.7598	31.648	32.1693	32.2351	32.0691	+	2.47424	0.0047619	0.511793	1.42582	2625289393	2625289393	aldehyde dehydrogenase (NAD+)
28.8166	28.975	28.4856	28.858	29.1844	29.0534		0.723537	0.146821	0.272866	1.20821	2625289394	2625289394	hypothetical protein (DUF2236)
27.23	26.8684	27.8357	26.5808	26.9923	26.6881		0.840625	0.103564	-0.5577	0.679384	Pd630_LPD02754;2625289395	Pd630_LPD02754;2625289395	hypothetical protein;transcriptional regulator, TetR family
NaN	NaN	NaN	28.5659	28.6437	28.308		NaN	1	0	1	2625289401;Pd630_LPD02759	2625289401;Pd630_LPD02759	fatty-acyl-CoA synthase;Long-chain-fatty-acid--CoA ligase
31.9076	32.1636	32.0045	31.8356	32.5196	32.2475		0.342407	0.48262	0.175702	1.12951	2625289412	2625289412	ABC-2 type transport system ATP-binding protein
34.6722	34.5792	34.6615	35.5994	35.7333	35.3251	+	2.74922	0.00354286	0.914955	1.88551	Pd630_LPD02774;2625289414	Pd630_LPD02774;2625289414	30S ribosomal protein S10;SSU ribosomal protein S10P
28.7716	28.0762	28.8013	28.0878	29.269	28.5093		0.05982	0.976543	0.0723343	1.05142	2625289415	2625289415	large subunit ribosomal protein L3
34.4773	34.3033	34.2598	35.2411	35.4964	35.6296	+	2.95981	0.00225946	1.10891	2.15682	Pd630_LPD02776;2625289416	Pd630_LPD02776;2625289416	50S ribosomal protein L4;large subunit ribosomal protein L4
33.6734	33.7014	33.5482	34.3151	34.3799	34.2603	+	3.50056	0.00110553	0.677469	1.59933	Pd630_LPD02777;2625289417	Pd630_LPD02777;2625289417	50S ribosomal protein L23;LSU ribosomal protein L23P
32.2925	32.4812	31.9745	32.5345	32.4208	32.5507		0.757053	0.132518	0.252614	1.19136	2625289418	2625289418	LSU ribosomal protein L2P
34.1822	34.3228	34.0777	35.2098	35.4424	35.4049	+	3.47778	0.00152657	1.15817	2.23175	Pd630_LPD02779;2625289419	Pd630_LPD02779;2625289419	30S ribosomal protein S19;SSU ribosomal protein S19P
33.7458	33.803	33.6549	34.4155	34.7742	34.3979	+	2.44097	0.00494237	0.794656	1.73466	Pd630_LPD02780;2625289420	Pd630_LPD02780;2625289420	50S ribosomal protein L22;large subunit ribosomal protein L22
35.9107	35.7532	35.6378	36.405	36.5834	36.4668	+	2.78702	0.00315789	0.717851	1.64473	Pd630_LPD02781;2625289421	Pd630_LPD02781;2625289421	30S ribosomal protein S3;SSU ribosomal protein S3P
33.5344	33.5348	33.428	34.7621	34.6523	34.6292	+	4.58131	0	1.18211	2.26909	Pd630_LPD02782;2625289422	Pd630_LPD02782;2625289422	50S ribosomal protein L16;LSU ribosomal protein L16P
34.2887	34.1504	34.0185	34.7742	35.1266	34.9982	+	2.48877	0.00481283	0.813803	1.75784	Pd630_LPD02783;2625289423	Pd630_LPD02783;2625289423	50S ribosomal protein L29;LSU ribosomal protein L29P
34.0051	34.0708	34.4963	34.7807	34.8537	34.866	+	1.83307	0.0130271	0.64274	1.56129	2625289424;Pd630_LPD02784	2625289424;Pd630_LPD02784	SSU ribosomal protein S17P;30S ribosomal protein S17
33.9348	33.8769	33.8558	34.5119	34.8746	34.931	+	2.56889	0.0044697	0.883335	1.84463	Pd630_LPD02785;2625289425	Pd630_LPD02785;2625289425	50S ribosomal protein L14;LSU ribosomal protein L14P
33.6223	33.6001	33.7709	34.5212	35.1962	34.5364	+	2.04662	0.0100321	1.08683	2.12407	Pd630_LPD02786;2625289426	Pd630_LPD02786;2625289426	50S ribosomal protein L24;large subunit ribosomal protein L24
34.3055	34.1172	34.0904	35.122	35.5738	35.3367	+	2.8742	0.00229136	1.17315	2.25503	Pd630_LPD02787;2625289427	Pd630_LPD02787;2625289427	50S ribosomal protein L5;LSU ribosomal protein L5P
30.2591	31.4596	30.3653	33.064	32.8002	32.7046	+	2.25182	0.00618234	2.16158	4.47403	Pd630_LPD02788;2625289428	Pd630_LPD02788;2625289428	30S ribosomal protein S14 type Z;SSU ribosomal protein S14P
34.2125	34.2271	34.1361	35.2592	35.4712	35.3463	+	4.1775	0	1.16703	2.24549	Pd630_LPD02789;2625289429	Pd630_LPD02789;2625289429	30S ribosomal protein S8;SSU ribosomal protein S8P
30.8871	30.9012	30.5424	NaN	31.6809	32.2709	+	1.68602	0.0176273	1.19898	2.29578	2625289430	2625289430	large subunit ribosomal protein L6
33.7306	33.7211	33.753	34.0757	34.5201	34.2071	+	1.80388	0.0138615	0.532705	1.44664	Pd630_LPD02791;2625289431	Pd630_LPD02791;2625289431	50S ribosomal protein L18;LSU ribosomal protein L18P
34.5712	34.5643	34.5355	35.0123	35.6157	35.2237	+	1.82958	0.0132279	0.726897	1.65508	2625289432	2625289432	SSU ribosomal protein S5P
32.7402	32.6094	32.3641	32.9597	33.404	32.8996	+	1.25284	0.0425284	0.516523	1.4305	Pd630_LPD02793;2625289433	Pd630_LPD02793;2625289433	50S ribosomal protein L30;LSU ribosomal protein L30P
33.8558	33.7445	33.5831	34.6279	34.8522	34.5631	+	2.8934	0.00235533	0.953246	1.93622	Pd630_LPD02794;2625289434	Pd630_LPD02794;2625289434	50S ribosomal protein L15;large subunit ribosomal protein L15
30.5468	30.4134	30.3029	29.6923	30.2353	NaN		0.881198	0.0947849	-0.457225	0.728386	Pd630_LPD02795;2625289435	Pd630_LPD02795;2625289435	Preprotein translocase subunit secY;protein translocase subunit secY/sec61 alpha
34.7099	34.5382	34.3723	34.442	34.5223	34.3207		0.418808	0.37497	-0.11178	0.925446	Pd630_LPD02796;2625289436	Pd630_LPD02796;2625289436	Adenylate kinase;adenylate kinase
30.5162	30.7982	30.3826	31.5894	31.5652	31.4649	+	2.79238	0.00317972	0.974198	1.96455	2625289437	2625289437	methionyl aminopeptidase
32.6857	32.5554	32.6291	31.829	32.5017	31.9421	+	1.18433	0.049	-0.532495	0.691358	Pd630_LPD02799;2625289439	Pd630_LPD02799;2625289439	Translation initiation factor IF-1;bacterial translation initiation factor 1 (bIF-1)
34.0541	33.6769	33.8342	34.2049	34.5906	34.3186	+	1.50806	0.02688	0.516273	1.43026	Pd630_LPD02801;2625289441	Pd630_LPD02801;2625289441	30S ribosomal protein S13;SSU ribosomal protein S13P
32.5843	32.507	32.3118	33.0137	33.2041	32.9688	+	2.26712	0.00628075	0.594451	1.5099	Pd630_LPD02802;2625289442	Pd630_LPD02802;2625289442	30S ribosomal protein S11;SSU ribosomal protein S11P
NaN	NaN	NaN	31.1236	32.736	31.7927		NaN	1	0	1	2625289443	2625289443	SSU ribosomal protein S4P
35.6968	35.9643	35.7918	36.1229	36.0803	36.2275	+	1.65583	0.0184359	0.325928	1.25347	Pd630_LPD02804;2625289444	Pd630_LPD02804;2625289444	DNA-directed RNA polymerase subunit alpha;DNA-directed RNA polymerase subunit alpha
32.8931	33.3679	33.0616	34.6324	35.1791	34.7248	+	2.86654	0.00255172	1.73788	3.33546	Pd630_LPD02805;2625289445	Pd630_LPD02805;2625289445	50S ribosomal protein L17;LSU ribosomal protein L17P
27.994	27.7831	27.5069	28.0556	27.4387	27.3824		0.203354	0.737616	-0.135783	0.910176	2625289446	2625289446	tRNA pseudouridine38-40 synthase
31.098	30.8352	30.7094	30.6265	30.9729	30.5723		0.389669	0.410636	-0.156973	0.896905	2625289451	2625289451	ornithine--oxo-acid transaminase
34.8694	34.8485	34.6507	35.3062	35.6632	35.96	+	1.87669	0.0126522	0.853598	1.807	Pd630_LPD02820;2625289452	Pd630_LPD02820;2625289452	50S ribosomal protein L13;LSU ribosomal protein L13P
34.7463	34.823	34.8041	35.6129	35.9835	35.5929	+	2.72118	0.0037069	0.938647	1.91673	Pd630_LPD02821;2625289453	Pd630_LPD02821;2625289453	30S ribosomal protein S9;small subunit ribosomal protein S9
31.8244	32.0662	31.8743	31.7768	31.557	31.6463	+	1.25919	0.0421099	-0.26156	0.834186	2625289456	2625289456	Dienelactone hydrolase
29.7793	30.1702	29.9379	30.1308	NaN	29.5593		0.16719	0.798549	-0.117446	0.921818	2625289457	2625289457	glucosamine--fructose-6-phosphate aminotransferase (isomerizing)
31.1313	31.2853	31.0012	30.8256	30.8331	30.8811	+	1.59854	0.0217089	-0.292625	0.816415	2625289459	2625289459	yjeF C-terminal region, hydroxyethylthiazole kinase-related/yjeF N-terminal region
27.1294	27.5839	27.5871	30.1829	30.3595	30.0145	+	3.95511	0	2.7522	6.73745	2625289460;Pd630_LPD04259	2625289460	alanine racemase;Alanine racemase
27.0519	26.7229	26.3151	NaN	NaN	NaN		NaN	1	0	1	2625289464;Pd630_LPD02834	2625289464;Pd630_LPD02834	ribosomal-protein-alanine N-acetyltransferase;Uncharacterized protein
NaN	26.7041	NaN	27.1616	27.299	27.3192		0	1	0.555853	1.47004	2625289468	2625289468	metallophosphoesterase, PPA1498 family
36.1364	36.1083	35.8864	36.6542	36.3454	36.7215	+	1.71165	0.0166899	0.530038	1.44397	Pd630_LPD02839;2625289469	Pd630_LPD02839;2625289469	10 kDa chaperonin;chaperonin GroES
35.5276	35.5799	35.5865	36.4512	36.4538	36.3621	+	4.76175	0	0.857694	1.81214	2625289470	2625289470	chaperonin GroEL
27.9533	28.1448	27.9459	NaN	NaN	NaN		NaN	1	0	1	2625289476;Pd630_LPD02846	2625289476	RNA polymerase sigma-70 factor, ECF subfamily;putative RNA polymerase sigma-D factor
28.4104	27.5802	28.0724	28.5758	28.8916	28.5788	+	1.18252	0.0488992	0.661069	1.58125	2625289477;2625291370	2625289477;2625291370	Anti-sigma-D factor RsdA to sigma factor binding region;Anti-sigma-D factor RsdA to sigma factor binding region
32.9482	32.9122	32.8637	33.0709	33.1645	33.1035	+	2.29499	0.00610059	0.204946	1.15264	2625289479	2625289479	IMP dehydrogenase
34.3445	34.2786	34.3233	33.9416	33.9293	33.9484	+	4.30586	0	-0.375721	0.77072	2625289480	2625289480	IMP dehydrogenase
30.6038	30.5455	30.5323	32.3926	31.8326	32.2516	+	3.15086	0.00138562	1.59838	3.02803	2625289481	2625289481	cholesterol oxidase
33.8053	33.7157	33.634	33.9248	33.5407	33.6441		0.0411611	1	-0.01511	0.989581	2625289482	2625289482	GMP synthase (glutamine-hydrolysing)
30.7913	30.8457	30.5997	30.7128	31.0688	30.4388		0.00906252	1	-0.00542641	0.996246	Pd630_LPD02860;2625289490	Pd630_LPD02860;2625289490	Oxygen regulatory protein nreC;two component transcriptional regulator, LuxR family
29.1083	28.4592	28.6039	29.5641	30.4583	30.4627	+	1.79933	0.0139697	1.43786	2.7092	2625289491;Pd630_LPD02861	2625289491;Pd630_LPD02861	non-specific serine/threonine protein kinase;Serine/threonine-protein kinase PrkC
28.1947	28.0647	27.9198	28.6559	28.7456	28.6205	+	2.66001	0.00380206	0.614278	1.53079	2625289494;Pd630_LPD02865	2625289494;Pd630_LPD02865	Dihydrofolate reductase;Uncharacterized protein yyaP
30.7973	30.9811	30.7588	33.301	33.1456	33.1709	+	5.02407	0	2.36009	5.13404	2625289497	2625289497	ribonucleoside-diphosphate reductase beta chain
30.0859	30.0575	30.0991	30.2909	30.2368	30.5251	+	1.40905	0.0316952	0.270091	1.20588	2625289498;Pd630_LPD02869	2625289498;Pd630_LPD02869	hypothetical protein;hypothetical protein
25.6775	NaN	25.8576	27.7191	27.8739	28.5121	+	2.23645	0.00627362	2.26754	4.815	2625289501	2625289501	Short-chain dehydrogenase
28.8867	28.2179	28.0552	NaN	NaN	NaN		NaN	1	0	1	Pd630_LPD02873;2625289502	Pd630_LPD02873;2625289502	Putative membrane protein mmpL3;putative drug exporter of the RND superfamily
NaN	NaN	NaN	28.4823	28.8108	28.6063		NaN	1	0	1	2625289503;Pd630_LPD02874	2625289503;Pd630_LPD02874	iron complex transport system substrate-binding protein;Vitamin B12-binding protein
30.4922	30.253	29.8351	29.2852	28.2826	28.4172	+	1.8494	0.0130074	-1.53181	0.345843	2625289508	2625289508	protein of unknown function (DUF4349)
30.7528	30.3501	30.2561	29.6236	29.9399	29.6777	+	1.75634	0.0148919	-0.705903	0.613058	Pd630_LPD02880;2625289509	Pd630_LPD02880;2625289509	UPF0033 protein yrkF;Rhodanese-related sulfurtransferase
26.4908	26.3046	26.331	25.9735	26.6472	26.5786		0.0371366	1	0.024299	1.01699	Pd630_LPD02882;2625289511	Pd630_LPD02882;2625289511	putative HTH-type transcriptional regulator;transcriptional regulator, LysR family
32.7534	32.6204	32.5266	32.6804	32.8595	32.6588		0.470708	0.317859	0.0994301	1.07135	2625289514	2625289514	5,10-methylenetetrahydrofolate dehydrogenase (NADP+)
27.0851	27.0152	26.6757	NaN	NaN	NaN		NaN	1	0	1	2625289516;Pd630_LPD02887	2625289516;Pd630_LPD02887	homoserine O-acetyltransferase;Homoserine O-acetyltransferase
33.8339	33.8706	33.7466	33.4363	33.5392	33.6082	+	2.01824	0.0102029	-0.289101	0.818412	2625289517	2625289517	O-acetylhomoserine sulfhydrylase
33.3996	33.3539	33.1989	33.6208	33.6037	33.5674	+	1.95264	0.0106453	0.279839	1.21406	2625289518	2625289518	isocitrate dehydrogenase (NADP)
32.4511	32.2903	32.3631	32.4605	32.3507	32.1752		0.15464	0.821071	-0.0393677	0.973081	2625289521	2625289521	tryptophanyl-tRNA synthetase
28.8678	29.3894	28.8553	26.8368	26.0224	27.112	+	2.51627	0.00467514	-2.38048	0.192046	2625289522;Pd630_LPD02893	2625289522;Pd630_LPD02893	membrane protein;Inner membrane protein yhjD
28.0785	28.1615	28.2819	NaN	27.5001	NaN		0	1	-0.673926	0.626799	2625289523;Pd630_LPD02894	2625289523;Pd630_LPD02894	D-alanyl-D-alanine carboxypeptidase (penicillin-binding protein 5/6);D-alanyl-D-alanine carboxypeptidase dacB
28.5177	28.661	28.3647	27.4998	28.5699	28.0529		0.670234	0.170754	-0.473604	0.720163	2625289524;Pd630_LPD02895	2625289524;Pd630_LPD02895	malate dehydrogenase;Malate dehydrogenase
32.9862	32.7886	32.5873	33.4779	33.1236	33.4242	+	1.5952	0.0217629	0.554507	1.46867	2625289525;Pd630_LPD02896;2625294494	2625289525;Pd630_LPD02896	succinate dehydrogenase / fumarate reductase iron-sulfur subunit;Succinate dehydrogenase iron-sulfur subunit;succinate dehydrogenase / fumarate reductase iron-sulfur subunit
35.5738	35.3642	35.2407	35.0691	35.0509	34.9458	+	1.62257	0.0200982	-0.370963	0.773266	2625289526	2625289526	succinate dehydrogenase subunit A
32.189	32.8247	32.5624	33.1534	33.4088	33.3048	+	1.7344	0.0155649	0.763646	1.69778	Pd630_LPD02898;2625289527	Pd630_LPD02898;2625289527	hypothetical protein;succinate dehydrogenase / fumarate reductase membrane anchor subunit
29.2073	29.7166	29.5528	28.9319	29.4546	29.8342		0.101701	0.908174	-0.0853494	0.942556	2625289528;Pd630_LPD02899	2625289528;Pd630_LPD02899	succinate dehydrogenase subunit C;hypothetical protein
29.0992	29.4373	29.5006	30.6557	30.3145	31.019	+	2.28006	0.00635432	1.31736	2.49209	2625289530	2625289530	thymidine phosphorylase
29.49	29.6937	29.2904	29.1345	29.2161	29.3731		0.855756	0.100531	-0.250132	0.84082	2625289531	2625289531	adenosine deaminase
29.6892	29.5501	29.6398	30.1881	29.2847	30.6851		0.444635	0.346166	0.426254	1.34374	2625289532	2625289532	hypothetical protein
29.6474	29.8614	29.4928	NaN	NaN	28.659		0	1	-1.00813	0.49719	2625289535	2625289535	uracil phosphoribosyltransferase
28.0057	28.0754	28.3819	NaN	NaN	NaN		NaN	1	0	1	2625289536	2625289536	phosphomannomutase
29.5969	29.908	29.7152	29.4508	29.5754	29.5307		1.06355	0.0637743	-0.221109	0.857905	2625289537	2625289537	purine-nucleoside phosphorylase
27.9246	28.5346	28.8171	29.1216	28.9485	29.0508		1.07793	0.0623399	0.614836	1.53138	Pd630_LPD02915;2625289539	Pd630_LPD02915;2625289539	Peptidase M20 domain-containing protein 2;amidohydrolase
28.9728	29.6898	29.2758	29.5266	29.7288	29.5212		0.567563	0.231694	0.279356	1.21365	2625289540;Pd630_LPD02916	2625289540;Pd630_LPD02916	amidohydrolase;Carboxylate-amine ligase
28.5344	28.4765	28.5499	NaN	28.8223	NaN		0	1	0.302025	1.23287	2625289541	2625289541	AIG2-like family protein
33.6947	33.8029	33.9279	33.475	33.4139	33.4874	+	2.1005	0.00849479	-0.349748	0.784721	2625289542	2625289542	dihydrolipoamide dehydrogenase
31.3881	31.3372	31.3831	31.6672	31.2395	31.4022		0.205299	0.734044	0.0667928	1.04739	2625289544	2625289544	glycerol kinase
32.1644	32.2321	32.4207	30.4485	30.2884	30.3444	+	4.53887	0	-1.91201	0.265723	2625289545;Pd630_LPD02921	2625289545;Pd630_LPD02921	glycerol-3-phosphate dehydrogenase;Glycerol-3-phosphate dehydrogenase 2
27.4814	27.7628	27.6207	27.2337	27.3376	NaN	+	1.241	0.043191	-0.336011	0.792229	2625289549;Pd630_LPD02924	2625289549	transcriptional regulator, TetR family;hypothetical protein
26.7268	26.7496	26.6213	27.0028	NaN	NaN		0	1	0.303609	1.23423	2625289550;Pd630_LPD02925	2625289550;Pd630_LPD02925	Protein of unknown function (DUF1353);hypothetical protein
29.2911	28.8746	28.9775	29.009	28.9254	28.894		0.333143	0.498641	-0.104947	0.929839	2625289552;Pd630_LPD02927	2625289552;Pd630_LPD02927	ATP dependent helicase, Lhr family;putative ATP-dependent helicase lhr
29.6369	30.0169	29.5894	29.9712	29.9742	30.2691		0.901535	0.0903766	0.323757	1.25159	2625289556;Pd630_LPD02932	2625289556;Pd630_LPD02932	Acyl-CoA dehydrogenase;Acyl-CoA dehydrogenase, short-chain specific
31.3058	31.6413	31.3958	31.1914	31.5927	31.1672		0.312748	0.535518	-0.130543	0.913488	2625289557	2625289557	delta-1-piperideine-6-carboxylate dehydrogenase
27.4956	27.6158	27.4146	NaN	NaN	NaN		NaN	1	0	1	2625289558;Pd630_LPD02935	2625289558;Pd630_LPD02935	transcriptional regulator, AsnC family;Leucine-responsive regulatory protein
NaN	NaN	NaN	28.7799	29.2444	29.0617		NaN	1	0	1	2625289559;Pd630_LPD02936	2625289559;Pd630_LPD02936	L-lysine 6-transaminase precursor;putative L-lysine-epsilon aminotransferase
29.3304	29.297	29.1877	29.862	29.5184	29.2298		0.636671	0.190183	0.265045	1.20167	2625289560	2625289560	protein-tyrosine phosphatase
28.715	28.931	28.4341	28.9612	29.2487	28.9857		1.02221	0.0698842	0.37182	1.29398	2625289562;Pd630_LPD02939	2625289562;Pd630_LPD02939	hypothetical protein;hypothetical protein
28.0443	27.9382	28.1322	NaN	NaN	NaN		NaN	1	0	1	2625289563	2625289563	protein of unknown function (DUF1707)
33.5212	33.5044	33.2286	34.2727	34.3247	34.1642	+	2.85456	0.00252683	0.83578	1.78482	2625289564;Pd630_LPD02941	2625289564	biotin carboxyl carrier protein /biotin carboxylase;Acetyl-/propionyl-coenzyme A carboxylase alpha chain
29.7294	29.5754	29.2183	NaN	NaN	NaN		NaN	1	0	1	2625289566;Pd630_LPD02947	2625289566;Pd630_LPD02947	cysteine desulfuration protein SufE;putative sufE-like protein
34.4141	34.39	34.3128	33.655	33.2837	33.2194	+	2.67936	0.00361345	-0.986228	0.504796	2625289567	2625289567	thiosulfate/3-mercaptopyruvate sulfurtransferase
29.7101	29.547	29.3426	28.8848	28.8643	29.1006	+	1.95647	0.010682	-0.58333	0.667421	2625289572;Pd630_LPD02953	2625289572;Pd630_LPD02953	septum formation protein;Maf-like protein
28.576	28.4118	28.1381	NaN	NaN	NaN		NaN	1	0	1	2625289575	2625289575	BirA family transcriptional regulator, biotin operon repressor / biotin-[acetyl-CoA-carboxylase] ligase
27.4199	28.1827	28.0875	NaN	NaN	NaN		NaN	1	0	1	2625289577;Pd630_LPD02958;Pd630_LPD02964	2625289577;Pd630_LPD02958	PH domain-containing protein;hypothetical protein;hypothetical protein
30.2636	30.1421	30.0017	29.9344	29.8028	29.6631	+	1.43362	0.0299324	-0.335709	0.792394	Pd630_LPD02959;2625289578	Pd630_LPD02959;2625289578	Sensory transduction protein regX3;DNA-binding response regulator, OmpR family, contains REC and winged-helix (wHTH) domain
26.8379	27.272	27.4195	26.472	NaN	NaN		0	1	-0.704466	0.61367	Pd630_LPD02960;2625289579	Pd630_LPD02960;2625289579	Signal transduction histidine-protein kinase ArlS;Signal transduction histidine kinase
29.2661	28.9778	29.0076	29.9935	30.4302	29.922	+	2.30897	0.00582635	1.03141	2.04401	2625289581	2625289581	5-(carboxyamino)imidazole ribonucleotide synthase
29.8829	29.9913	30.2058	29.7301	29.5317	29.5661	+	1.67957	0.0174982	-0.417356	0.748796	Pd630_LPD02966;2625289582	Pd630_LPD02966;2625289582	N5-carboxyaminoimidazole ribonucleotide mutase;5-(carboxyamino)imidazole ribonucleotide mutase
30.5768	30.6955	30.4367	30.377	29.3923	30.244		0.825203	0.10765	-0.565248	0.675839	2625289585;Pd630_LPD02968	2625289585;Pd630_LPD02968	TIGR03089 family protein;hypothetical protein
30.0263	30.0375	29.6894	29.6124	29.5888	29.5162	+	1.36865	0.0346909	-0.345266	0.787163	2625289587;Pd630_LPD02970	2625289587;Pd630_LPD02970	dTDP-4-dehydrorhamnose reductase;dTDP-4-dehydrorhamnose reductase
30.5741	30.4194	30.1669	30.631	30.5688	30.6356		0.867949	0.0975243	0.225003	1.16878	2625289588;Pd630_LPD02971;REV__Pd630_LPD02295;REV__2625288966	2625289588;Pd630_LPD02971	N-acetylglucosaminyl-diphospho-decaprenol L-rhamnosyltransferase;dTDP-Rha:alpha-D-GlcNAc-pyrophosphate polyprenol, alpha-3-L-rhamnosyltransferase;NA;NA
31.574	31.4801	31.4447	31.8023	31.7479	31.6268	+	1.60313	0.0213921	0.226081	1.16965	2625289589;2625288714	2625289589	mannose-1-phosphate guanylyltransferase;mannose-1-phosphate guanylyltransferase
28.7323	28.6937	28.897	29.1395	29.122	28.904	+	1.33901	0.0364531	0.28082	1.21489	2625289593	2625289593	coenzyme F420-0:L-glutamate ligase / coenzyme F420-1:gamma-L-glutamate ligase
30.8796	31.0148	30.7598	31.05	30.9054	30.5677		0.0972658	0.915067	-0.0436662	0.970186	2625289594	2625289594	LPPG:FO 2-phospho-L-lactate transferase
31.068	31.1801	31.0371	31.5617	31.3918	31.5367	+	2.37421	0.00564184	0.401671	1.32104	2625289598	2625289598	phosphomannomutase
29.5205	29.2849	29.4112	30.0324	29.9282	29.8431	+	2.42569	0.00504523	0.529001	1.44293	Pd630_LPD02981;2625289599	Pd630_LPD02981;2625289599	hypothetical protein;hypothetical protein
29.5681	29.6172	29.8459	30.1504	30.2384	30.2144	+	2.37155	0.0056063	0.524011	1.43795	2625289600	2625289600	mannose-6-phosphate isomerase, type 1
30.966	30.9482	30.4796	31.212	31.0067	30.8787		0.557594	0.23912	0.234548	1.17654	Pd630_LPD02984;2625289602	Pd630_LPD02984;2625289602	putative amino acid permease YhdG;amino acid/polyamine/organocation transporter, APC superfamily
29.9012	29.7713	29.8897	29.5456	NaN	29.6048	+	1.76671	0.0149038	-0.278862	0.824241	2625289603;Pd630_LPD02985	2625289603;Pd630_LPD02985	transcriptional regulator, TetR family;hypothetical protein
33.2612	33.5325	33.258	34.6419	34.695	34.5915	+	3.75825	0	1.29221	2.44903	2625289604	2625289604	adenosylhomocysteinase
27.6611	27.4578	27.3535	27.7132	26.793	27.4319		0.245476	0.664051	-0.178118	0.883855	2625289605;Pd630_LPD02987	2625289605;Pd630_LPD02987	thymidylate kinase;Thymidylate kinase
33.8758	34.0929	34.2347	33.64	33.6471	33.8592	+	1.30294	0.0383258	-0.352399	0.78328	Pd630_LPD02988;2625289606	Pd630_LPD02988;2625289606	DNA-binding response regulator mtrA;two component transcriptional regulator, winged helix family
29.0012	28.7895	29.1769	NaN	NaN	29.5379		0	1	0.548689	1.46276	Pd630_LPD02989;2625289607	Pd630_LPD02989;2625289607	Sensor histidine kinase mtrB;two-component system, OmpR family, sensor histidine kinase MtrB
29.3221	29.1767	29.3892	28.9671	28.8662	29.516		0.35313	0.465589	-0.179579	0.88296	2625289608	2625289608	Sporulation and spore germination
33.44	33.1952	33.1467	33.72	34.2415	34.4561	+	1.68588	0.0175948	0.878532	1.8385	2625289610	2625289610	sigma 54 modulation protein /SSU ribosomal protein S30P
34.2313	34.354	34.2484	34.0296	34.0275	33.9521	+	2.40253	0.00528969	-0.274824	0.826551	2625289611	2625289611	protein translocase subunit secA
31.3099	31.5738	31.5515	29.9906	30.3171	30.881	+	1.7769	0.0148059	-1.08212	0.472335	2625289614	2625289614	acyltransferase, WS/DGAT/MGAT
31.3832	31.2961	31.205	30.7545	30.8103	30.715	+	3.10232	0.0023053	-0.534831	0.69024	2625289615	2625289615	hypothetical protein
31.7315	31.5208	31.4865	31.0915	31.1773	31.3053	+	1.76936	0.0148421	-0.388198	0.764083	2625289616	2625289616	Ferredoxin-NADP reductase
25.3526	25.2386	25.6004	27.5735	24.805	NaN		0.299265	0.561238	0.792072	1.73156	Pd630_LPD02999;2625289617	Pd630_LPD02999;2625289617	Stearoyl-CoA 9-desaturase;Fatty acid desaturase
26.5172	26.2307	26.852	NaN	NaN	NaN		NaN	1	0	1	Pd630_LPD03000;2625289618	Pd630_LPD03000;2625289618	Stearoyl-CoA 9-desaturase;linoleoyl-CoA desaturase
31.0055	31.2263	31.2492	31.5888	31.6963	31.7444	+	2.3344	0.00596018	0.516165	1.43015	2625289620	2625289620	3-phosphoshikimate 1-carboxyvinyltransferase
28.6779	28.8118	28.7167	29.074	28.8012	29.3233		0.994657	0.0732171	0.330699	1.25762	Pd630_LPD03005;2625289623	Pd630_LPD03005;2625289623	RNA polymerase sigma-E factor;RNA polymerase, sigma subunit, ECF family
29.3346	29.8849	29.585	29.7585	29.6069	30.1622		0.451896	0.338129	0.241012	1.18182	2625289626	2625289626	Two-component sensor histidine kinase, contains HisKA and HATPase domains
29.818	30.1607	30.9634	31.058	31.5457	31.5892	+	1.33501	0.0363709	1.08355	2.11924	2625289630;Pd630_LPD03012	2625289630;Pd630_LPD03012	L-amino acid N-acyltransferase YncA;N-acetyltransferase ats1
31.9445	31.8341	31.6517	NaN	NaN	32.1047		0	1	0.294631	1.22657	2625289631;Pd630_LPD03013	2625289631;Pd630_LPD03013	probable phosphoglycerate mutase;Uncharacterized protein
31.187	31.0783	31.2783	31.3859	31.1882	31.0954		0.15153	0.826009	0.041961	1.02951	Pd630_LPD03014;2625289632	Pd630_LPD03014;2625289632	Sporulation initiation inhibitor protein soj;chromosome partitioning protein
NaN	NaN	NaN	29.4115	28.9614	29.1504		NaN	1	0	1	2625289633;Pd630_LPD03015	2625289633;Pd630_LPD03015	NAD(P)-dependent dehydrogenase, short-chain alcohol dehydrogenase family;Bacilysin biosynthesis oxidoreductase BacC
NaN	NaN	NaN	25.7893	27.0964	26.7924		NaN	1	0	1	2625289638	2625289638	Superfamily II DNA and RNA helicase
33.442	33.4176	33.4689	33.7641	33.6516	33.9709	+	1.69075	0.0173717	0.352687	1.27694	2625289640	2625289640	Protein of unknown function (DUF3107)
29.6576	29.5152	29.1815	29.0882	28.6602	28.9076	+	1.40435	0.0316906	-0.566101	0.67544	2625289641	2625289641	transcriptional regulator, TetR family
26.8963	26.5162	27.9436	NaN	26.6127	26.2046		0.519372	0.271813	-0.710025	0.61131	2625289642;Pd630_LPD03026	2625289642;Pd630_LPD03026	Protein of unknown function (DUF3152);hypothetical protein
30.7082	30.6214	30.5926	31.063	30.8464	30.5545		0.524685	0.266537	0.180595	1.13335	2625289643;Pd630_LPD03027	2625289643;Pd630_LPD03027	adenylyltransferase and sulfurtransferase;putative adenylyltransferase/sulfurtransferase MoeZ
30.8811	30.6315	30.9659	30.9692	30.2019	30.6546		0.373276	0.435514	-0.217599	0.859996	2625289644;Pd630_LPD03028	2625289644;Pd630_LPD03028	TIGR02569 family protein;hypothetical protein
29.0269	29.3022	28.7868	NaN	NaN	NaN		NaN	1	0	1	Pd630_LPD03031;2625289647	Pd630_LPD03031;2625289647	Nitrite extrusion protein 1;MFS transporter, NNP family, nitrate/nitrite transporter
29.7209	30.0802	29.3811	NaN	NaN	NaN		NaN	1	0	1	2625289648	2625289648	assimilatory nitrite reductase (NAD(P)H) large subunit precursor
29.343	29.4415	29.0699	NaN	NaN	NaN		NaN	1	0	1	Pd630_LPD03033;2625289649	Pd630_LPD03033;2625289649	Nitrite reductase [NAD(P)H] small subunit;nitrite reductase (NADH) small subunit
31.2009	31.3204	31.0304	NaN	NaN	NaN		NaN	1	0	1	2625289650;Pd630_LPD03034	2625289650;Pd630_LPD03034	uroporphyrinogen-III synthase;Uncharacterized protein yjjA
30.2402	30.1557	29.9415	29.8213	30.0873	29.9015		0.67171	0.170051	-0.175786	0.885285	2625289652	2625289652	Molybdopterin biosynthesis enzyme
30.7767	30.8665	30.6787	30.7527	30.9136	30.3902		0.208828	0.729159	-0.0884692	0.94052	2625289656;Pd630_LPD03041	2625289656;Pd630_LPD03041	lipase;Esterase ybfF
28.7963	28.1111	28.3674	30.2013	29.3894	29.5832	+	1.83261	0.0130136	1.29968	2.46175	2625289659;Pd630_LPD03044	2625289659	Uncharacterized membrane protein;hypothetical protein
31.3351	31.4746	31.5191	30.6803	31.1469	31.2731		1.01905	0.0702019	-0.4095	0.752884	Pd630_LPD03045;2625289660	Pd630_LPD03045;2625289660	Uncharacterized protein;voltage-gated potassium channel
30.0427	29.8786	29.7683	30.5468	30.5582	30.6708	+	2.83935	0.00249639	0.695401	1.61933	2625289661;Pd630_LPD03046	2625289661;Pd630_LPD03046	NAD+ diphosphatase;NADH pyrophosphatase
30.0711	30.0322	30.0054	30.4634	30.2795	30.2766	+	2.0295	0.00999271	0.303603	1.23422	2625289665;Pd630_LPD03051	2625289665;Pd630_LPD03051	Predicted unusual protein kinase regulating ubiquinone biosynthesis, AarF/ABC1/UbiB family;putative aarF domain-containing protein kinase
31.9608	32.0774	32.0879	33.242	33.3284	33.3251	+	4.84248	0	1.2565	2.38916	2625289667	2625289667	putative hydrolase
28.2485	27.9051	28.4646	NaN	NaN	NaN		NaN	1	0	1	Pd630_LPD03054;2625289668	Pd630_LPD03054;2625289668	Uncharacterized protein ylbL;PDZ domain-containing protein
34.1232	33.72	33.6391	33.168	33.296	33.0776	+	1.78488	0.0145686	-0.646952	0.638628	2625289670	2625289670	hypothetical protein
32.6962	32.4284	32.4929	32.9087	32.6221	32.8263		0.984938	0.075608	0.246522	1.18634	2625289679	2625289679	fatty-acyl-CoA synthase
NaN	NaN	NaN	30.5022	30.5263	30.5594		NaN	1	0	1	Pd630_LPD03066;2625289680	Pd630_LPD03066;2625289680	acyl-CoA dehydrogenase;acyl-CoA dehydrogenase
NaN	NaN	NaN	31.0189	30.8466	30.7925		NaN	1	0	1	2625289681;Pd630_LPD03067	2625289681;Pd630_LPD03067	hypothetical protein;acyl-CoA dehydrogenase
30.9445	30.8505	30.7332	30.5922	30.8447	30.6574		0.675301	0.168582	-0.144671	0.904586	2625289684	2625289684	inositol-phosphate phosphatase
31.3667	31.5235	31.5337	31.7144	32.0024	31.9257	+	1.79041	0.0145746	0.406204	1.32519	Pd630_LPD03071;2625289686	Pd630_LPD03071;2625289686	Peptide chain release factor 2;bacterial peptide chain release factor 2 (bRF-2)
27.3178	26.8158	26.5	NaN	NaN	NaN		NaN	1	0	1	Pd630_LPD03072;2625289687	Pd630_LPD03072;2625289687	putative mscS family protein ykuT;small conductance mechanosensitive channel
32.1946	31.6795	31.4942	31.5633	31.3529	31.5215		0.638373	0.189585	-0.310186	0.806538	Pd630_LPD03074;2625289689	Pd630_LPD03074;2625289689	Cell division ATP-binding protein FtsE;cell division ATP-binding protein FtsE
30.7193	30.4828	30.4367	30.7268	30.7694	30.8131		1.1548	0.0525707	0.223501	1.16756	2625289690	2625289690	cell division protein FtsX
28.3498	28.4868	28.5124	28.2871	28.818	28.6702		0.356248	0.460524	0.142125	1.10353	2625289691;Pd630_LPD03076	2625289691;Pd630_LPD03076	SsrA-binding protein;SsrA-binding protein
33.669	33.7905	33.6682	33.6138	33.6557	33.5605		0.946009	0.0816029	-0.0992686	0.933506	2625289696	2625289696	phosphoglucomutase
32.0282	31.6634	31.6451	31.4829	31.423	31.4563	+	1.21158	0.0456917	-0.324813	0.798402	2625289699	2625289699	Thioredoxin
27.4651	27.1914	27.6157	NaN	NaN	NaN		NaN	1	0	1	Pd630_LPD03085;2625289701	Pd630_LPD03085;2625289701	hypothetical protein;hypothetical protein
28.4894	28.6227	28.1327	28.5067	28.7355	28.7504		0.681911	0.16485	0.249271	1.18861	2625289709	2625289709	molybdopterin synthase subunit MoaE
30.9816	31.243	31.2845	31.36	31.4277	31.4725	+	1.17381	0.0497684	0.250384	1.18952	2625289710	2625289710	cyclic pyranopterin monophosphate synthase subunit MoaC
29.7173	29.5328	29.6741	29.8206	30.196	29.813		1.0256	0.0691924	0.301795	1.23268	2625289711	2625289711	molybdopterin molybdochelatase
32.8067	32.8732	32.8031	31.6686	31.81	31.7401	+	4.6944	0	-1.08805	0.470396	2625289714	2625289714	Uncharacterized conserved protein YbjT, contains NAD(P)-binding and DUF2867 domains
31.5364	31.7578	31.442	31.7145	31.7764	31.5032		0.276426	0.605558	0.0859566	1.06139	2625289715	2625289715	NAD+ synthase
25.0129	NaN	NaN	27.6512	27.206	27.7413		0	1	2.51996	5.73567	Pd630_LPD03103;2625289719	Pd630_LPD03103;2625289719	Uncharacterized protein yieF;NAD(P)H-dependent FMN reductase
30.1056	29.9498	29.7298	30.4885	30.5929	30.5041	+	2.20818	0.00691413	0.600085	1.51581	Pd630_LPD03107;2625289724	Pd630_LPD03107;2625289724	Ribonucleoside-diphosphate reductase subunit alpha;ribonucleoside-diphosphate reductase class Ib alpha subunit
28.9533	29.177	28.909	29.3093	27.7643	NaN		0.322751	0.517847	-0.476306	0.718816	Pd630_LPD03108;2625289725	Pd630_LPD03108;2625289725	Ribonucleoside-diphosphate reductase subunit beta nrdF2;ribonucleoside-diphosphate reductase class Ib beta subunit
30.3295	30.0592	29.6536	30.0254	30.4283	30.8457		0.61113	0.20583	0.419071	1.33707	2625289728;Pd630_LPD03111	2625289728;Pd630_LPD03111	iron complex transport system substrate-binding protein;putative siderophore-binding lipoprotein yfiY
32.5311	32.6535	32.4095	32.5575	32.5274	32.4118		0.14495	0.835988	-0.0324961	0.977727	Pd630_LPD03112;2625289729	Pd630_LPD03112;2625289729	putative cytochrome c oxidase subunit 1-alpha;cytochrome c oxidase subunit 1
30.0665	29.9064	30.3607	30.0775	30.6149	30.4192		0.558919	0.238159	0.259347	1.19694	2625289730	2625289730	phosphoserine phosphatase
27.3503	28.3548	27.7914	NaN	28.0153	28.9971		0.539522	0.253681	0.674028	1.59552	2625289731;Pd630_LPD03114	2625289731	Peptidyl-tRNA hydrolase;hypothetical protein
28.4187	28.7244	28.0898	27.8379	NaN	27.6977		1.11537	0.0576733	-0.643169	0.640305	2625289733;Pd630_LPD03115	2625289733;Pd630_LPD03115	glycogen operon protein;Glycogen operon protein GlgX
32.8672	32.9331	33.1395	32.7768	32.8176	32.7615		1.0935	0.0609012	-0.194632	0.873796	Pd630_LPD03116;2625289734	Pd630_LPD03116;2625289734	Putative ABC transporter ATP-binding protein;iron complex transport system ATP-binding protein
NaN	27.3393	27.3848	30.2283	28.8417	28.8656	+	1.33791	0.0363717	1.94978	3.86315	2625289735	2625289735	NUDIX domain-containing protein
33.016	33.0437	33.1678	33.1885	33.2154	33.3936		1.12409	0.0565087	0.19	1.14076	2625289736	2625289736	enoyl-CoA hydratase
29.6294	29.4911	29.5421	29.5239	29.3966	29.5627		0.391853	0.407968	-0.0597839	0.959408	Pd630_LPD03119;2625289737	Pd630_LPD03119;2625289737	putative 37.1 kDa protein in transposon;Methyltransferase domain-containing protein
29.4196	29.2734	29.3673	29.8824	29.9751	30.1817	+	2.5912	0.00400784	0.659648	1.5797	2625289739	2625289739	Outer membrane protein assembly factor BamB, contains PQQ-like beta-propeller repeat
29.1035	29.465	29.1284	28.4079	27.9315	28.0911	+	2.40465	0.00510345	-1.08881	0.470148	Pd630_LPD03122;2625289740	Pd630_LPD03122;2625289740	putative acetyltransferase;Acetyltransferase (isoleucine patch superfamily)
35.5641	35.3128	35.5769	35.7664	35.5139	35.6148		0.580074	0.223645	0.147118	1.10735	2625289745	2625289745	electron transfer flavoprotein beta subunit
35.9185	35.7989	35.7419	35.9624	35.9466	36.1654		1.1005	0.0596915	0.205001	1.15269	2625289746	2625289746	electron transfer flavoprotein alpha subunit apoprotein
29.3719	29.1707	29.3961	28.959	28.465	29.2853		0.756843	0.132514	-0.409807	0.752724	2625289751	2625289751	Cobalamin-independent synthase, Catalytic domain
31.422	31.564	31.7208	31.9544	32.1036	31.9541	+	1.92133	0.0117396	0.435124	1.35203	2625289752	2625289752	DNA ligase (NAD+)
28.1156	28.1654	28.0833	NaN	NaN	NaN		NaN	1	0	1	Pd630_LPD03136;2625289754	Pd630_LPD03136;2625289754	hypothetical protein;hypothetical protein
28.7884	28.2262	28.8108	30.2607	30.3558	31.0769	+	2.43608	0.00492568	1.95605	3.87998	2625289756	2625289756	aspartyl/glutamyl-tRNA(Asn/Gln) amidotransferase subunit C
33.2724	33.4575	33.1778	33.4519	33.1713	33.2886		0.00396907	1	0.00140254	1.00097	2625289757	2625289757	aspartyl/glutamyl-tRNA(Asn/Gln) amidotransferase subunit A
27.5074	27.4348	27.3347	NaN	NaN	NaN		NaN	1	0	1	Pd630_LPD03143;2625289761	Pd630_LPD03143;2625289761	putative transcriptional regulatory protein yxjL;two component transcriptional regulator, LuxR family
32.9422	32.996	33.2117	31.8745	31.928	31.7433	+	3.57843	0.00123596	-1.2014	0.434854	2625289762	2625289762	6-phosphofructokinase
28.3487	28.9961	28.4496	NaN	NaN	NaN		NaN	1	0	1	2625289763	2625289763	aspartyl/glutamyl-tRNA(Asn/Gln) amidotransferase subunit B
27.8371	27.9335	28.2558	29.0092	29.4045	28.428	+	1.40789	0.0317298	0.938411	1.91642	2625289764;Pd630_LPD03146	2625289764;Pd630_LPD03146	Glucose/arabinose dehydrogenase, beta-propeller fold;hypothetical protein
32.9084	33.1196	32.8973	32.3944	30.5162	31.5884	+	1.26169	0.0417966	-1.47542	0.359628	2625289765	2625289765	putative oxidoreductase
32.0851	31.6516	31.341	30.006	30.2563	30.658	+	2.06986	0.00997468	-1.38579	0.382679	Pd630_LPD03149;2625289767	Pd630_LPD03149;2625289767	Dihydroxy-acid dehydratase 3;dihydroxyacid dehydratase
32.3594	32.7312	32.6743	33.6151	33.6127	33.6079	+	3.04596	0.00219585	1.02358	2.03296	2625289769;2625291136	2625289769	acetolactate synthase, large subunit;Thiamine pyrophosphate enzyme, central domain
31.8036	31.9882	31.8986	31.6748	31.1917	31.8818		0.674933	0.168837	-0.31403	0.804392	Pd630_LPD03153;2625289770	Pd630_LPD03153;2625289770	Acetolactate synthase small subunit;acetolactate synthase, small subunit
35.9517	35.8709	35.7722	35.7191	35.966	35.8488		0.0813244	0.939788	-0.0203031	0.986026	2625289771;Pd630_LPD03156;Pd630_LPD04342	2625289771;Pd630_LPD03156;Pd630_LPD04342	ketol-acid reductoisomerase;Ketol-acid reductoisomerase;Ketol-acid reductoisomerase
36.3117	36.1134	36.1256	35.8246	35.8358	35.9059	+	2.04832	0.0100446	-0.328121	0.796573	2625289772	2625289772	D-3-phosphoglycerate dehydrogenase
29.9943	29.6651	29.5084	29.5715	29.7566	29.7168		0.0952935	0.917925	-0.0410042	0.971978	2625289773	2625289773	3-isopropylmalate dehydrogenase
33.6635	33.5791	33.5978	33.6174	33.7598	33.6925		0.721746	0.147882	0.0764186	1.0544	2625289776	2625289776	glutamyl-tRNA synthetase
NaN	NaN	NaN	27.481	26.9009	26.6251		NaN	1	0	1	Pd630_LPD03164;2625289779	Pd630_LPD03164;2625289779	hypothetical protein;hypothetical protein
29.0636	28.5715	28.7156	28.0477	28.1745	27.378	+	1.48047	0.0276675	-0.91688	0.529653	2625289780	2625289780	PPOX class probable F420-dependent enzyme
30.1328	29.9386	29.8985	28.9908	29.5992	29.9818		0.71611	0.150368	-0.466035	0.723951	2625289781;Pd630_LPD03166	2625289781;Pd630_LPD03166	transcriptional regulator, IclR family;Transcriptional regulator kdgR
32.4637	32.5599	32.3833	31.9168	31.8321	31.6108	+	2.5463	0.0046257	-0.682418	0.62312	2625289782	2625289782	3-isopropylmalate/(R)-2-methylmalate dehydratase large subunit
31.8499	31.9997	31.8574	31.7661	32.0349	32.0463		0.170351	0.792945	0.0467517	1.03294	2625289783;Pd630_LPD03168;Pd630_LPD07316	2625289783;Pd630_LPD03168	3-isopropylmalate/(R)-2-methylmalate dehydratase small subunit;3-isopropylmalate dehydratase small subunit;3-isopropylmalate dehydratase small subunit
36.7445	36.7723	36.5719	36.1383	36.5607	36.2662	+	1.25651	0.0424957	-0.3745	0.771373	Pd630_LPD03169;2625289784	Pd630_LPD03169;2625289784	DNA-binding protein HU;DNA-binding protein HU-beta
30.4096	30.6946	30.6271	30.1056	29.1928	29.7521	+	1.48264	0.0276758	-0.893605	0.538267	Pd630_LPD03170;2625289785	Pd630_LPD03170;2625289785	putative mutator mutT1 protein;8-oxo-dGTP diphosphatase
33.2773	33.4708	33.5555	33.2969	32.9935	33.129		1.15161	0.0526473	-0.294708	0.815237	2625289786	2625289786	polyphosphate kinase
33.0803	32.9876	33.0215	32.5794	32.3884	32.5201	+	2.9836	0.00207283	-0.533858	0.690705	2625289788	2625289788	glycerol 3-phosphate dehydrogenase (NAD(P)+)
30.2783	30.3063	30.2006	30.1961	30.1583	30.1377	+	1.27429	0.0409813	-0.097655	0.934551	2625289789	2625289789	cystathionine gamma-lyase
NaN	NaN	NaN	28.3982	28.2131	28.2202		NaN	1	0	1	2625289790	2625289790	D-alanine-D-alanine ligase
32.8514	32.3804	32.515	32.4485	32.3789	32.4288		0.505133	0.28416	-0.163514	0.892847	2625289796	2625289796	2-(1,2-epoxy-1,2-dihydrophenyl)acetyl-CoA isomerase
NaN	31.3126	NaN	32.3474	33.1063	32.1401		0	1	1.21862	2.32724	2625289797;Pd630_LPD03184	2625289797;Pd630_LPD03184	LSU ribosomal protein L28P;50S ribosomal protein L28 1
27.8827	28.3255	28.3368	NaN	NaN	NaN		NaN	1	0	1	Pd630_LPD03185;2625289798	Pd630_LPD03185;2625289798	Uncharacterized protein yloV;hypothetical protein
27.9719	28.0089	27.9827	28.4499	28.6511	28.3829	+	2.47144	0.00494571	0.506807	1.4209	2625289799	2625289799	ATP-dependent DNA helicase RecG
35.331	35.552	35.4397	35.0914	35.1868	35.1908	+	1.78307	0.0145253	-0.284574	0.820984	2625289800;Pd630_LPD01846	2625289800	pyruvate carboxylase;Pyruvate carboxylase
31.2365	31.0985	30.9016	31.8997	32.0212	31.722	+	2.45115	0.00500172	0.802085	1.74362	2625289802;Pd630_LPD03189	2625289802;Pd630_LPD03189	Phosphopantetheine adenylyltransferase;Phosphopantetheine adenylyltransferase
32.5012	32.6237	32.7375	32.4028	31.6158	32.4054		0.817831	0.110051	-0.479462	0.717245	2625289803	2625289803	Cell division septum initiation DivIVA, interacts with FtsZ, MinD
NaN	NaN	NaN	28.6908	29.3199	29.0459		NaN	1	0	1	Pd630_LPD03191;2625289804	Pd630_LPD03191;2625289804	Uncharacterized protein;uncharacterized protein
30.5341	30.5643	30.4286	30.6845	30.7044	30.7309	+	1.98759	0.0102233	0.197588	1.14678	Pd630_LPD03193;2625289806	Pd630_LPD03193;2625289806	Ribonuclease 3;RNAse III
25.6492	25.5905	25.8463	26.5495	NaN	NaN		0	1	0.854182	1.80773	Pd630_LPD03194;2625289807	Pd630_LPD03194;2625289807	Formamidopyrimidine-DNA glycosylase;DNA-(apurinic or apyrimidinic site) lyase
27.8796	28.3002	27.9621	NaN	NaN	NaN		NaN	1	0	1	2625289810;Pd630_LPD03198	2625289810	hypothetical protein;hypothetical protein
28.4261	28.4919	28.4478	29.4436	29.0437	29.1017	+	2.37593	0.00567783	0.741043	1.67138	Pd630_LPD03199;2625289811	Pd630_LPD03199;2625289811	Acylphosphatase;acylphosphatase
26.7272	26.6736	26.6014	NaN	NaN	NaN		NaN	1	0	1	2625289812;Pd630_LPD03200;Pd630_LPD03201	2625289812;Pd630_LPD03200	condensin subunit Smc;Chromosome partition protein Smc;Chromosome partition protein Smc
31.6093	32.1157	32.1203	NaN	NaN	NaN		NaN	1	0	1	Pd630_LPD03203;2625289814	Pd630_LPD03203;2625289814	putative ammonia channel;ammonium transporter
34.9938	34.8718	35.0023	32.7476	32.9269	32.3542	+	3.705	0.00147651	-2.27972	0.205937	Pd630_LPD03204;2625289815	Pd630_LPD03204;2625289815	Nitrogen regulatory protein P-II;nitrogen regulatory protein P-II family
32.0416	32.7836	32.5796	30.0757	30.3551	30.1582	+	3.18418	0.00141806	-2.27193	0.207053	2625289816	2625289816	UTP--GlnB (protein PII) uridylyltransferase, GlnD
31.2507	31.4824	31.3937	32.1296	31.974	32.0377	+	2.93258	0.00217143	0.671528	1.59276	2625289817	2625289817	signal recognition particle subunit FFH/SRP54 (srp54)
NaN	27.0659	NaN	27.2366	27.4477	28.1956		0	1	0.56075	1.47504	2625289818;Pd630_LPD03207	2625289818;Pd630_LPD03207	Imidazolonepropionase;Uncharacterized protein
34.6402	34.7227	34.6612	35.0412	35.1369	34.7958	+	1.41062	0.0317445	0.31663	1.24542	Pd630_LPD03208;2625289819	Pd630_LPD03208;2625289819	30S ribosomal protein S16;SSU ribosomal protein S16P
32.3881	32.2452	32.1404	32.3695	32.3055	32.1466		0.0564331	0.981666	0.015962	1.01113	Pd630_LPD03209;2625289820	Pd630_LPD03209;2625289820	UPF0109 protein;hypothetical protein
NaN	NaN	NaN	25.2879	26.8769	27.8374		NaN	1	0	1	Pd630_LPD03210;2625289821	Pd630_LPD03210;2625289821	Ribosome maturation factor rimM;16S rRNA processing protein RimM
29.2673	28.9326	29.1788	30.041	30.1209	30.1123	+	3.13672	0.00136334	0.965181	1.95231	2625289824	2625289824	uncharacterized protein
34.3358	34.4786	34.3229	34.6244	34.9091	34.579	+	1.3262	0.0367184	0.325039	1.2527	Pd630_LPD03215;2625289826	Pd630_LPD03215;2625289826	50S ribosomal protein L19;LSU ribosomal protein L19P
31.5981	31.4983	31.5782	30.8569	30.6372	30.2414	+	2.23423	0.00625598	-0.979722	0.507077	2625289827	2625289827	signal peptidase I Serine peptidase. MEROPS family S26A
27.2742	27.4726	27.4964	29.055	29.1498	28.7083	+	3.29538	0.00119245	1.55662	2.94164	Pd630_LPD03218;2625289829	Pd630_LPD03218;2625289829	Uncharacterized protein;Protein of unknown function (DUF2469)
26.5861	26.2718	26.7507	NaN	NaN	NaN		NaN	1	0	1	2625289834	2625289834	probable F420-dependent oxidoreductase, Rv2161c family
35.5166	35.5051	35.1958	35.8908	36.0645	35.9265	+	2.03564	0.0100784	0.554756	1.46892	Pd630_LPD03235;2625289862	Pd630_LPD03235;2625289862	30S ribosomal protein S2;small subunit ribosomal protein S2
36.512	36.5265	36.3945	36.2145	36.1831	36.2626	+	2.24244	0.00615603	-0.257594	0.836482	Pd630_LPD03236;2625289863	Pd630_LPD03236;2625289863	Elongation factor Ts;translation elongation factor Ts (EF-Ts)
31.4258	31.5916	31.4421	31.4174	31.3697	31.3491		0.888528	0.0932399	-0.107744	0.928038	2625289864	2625289864	uridylate kinase
33.4664	33.442	33.7057	34.1738	34.0258	34.1453	+	2.42038	0.00518	0.576935	1.49168	Pd630_LPD03238;2625289865	Pd630_LPD03238;2625289865	Ribosome-recycling factor;ribosome recycling factor
29.297	29.541	29.4185	30.0278	29.6805	30.0574	+	1.64017	0.0188485	0.503048	1.4172	2625289868	2625289868	citrate lyase subunit beta / citryl-CoA lyase
29.9096	30.2041	29.625	NaN	NaN	NaN		NaN	1	0	1	2625289869	2625289869	Uncharacterized integral membrane protein
28.4795	28.5198	28.4296	NaN	NaN	NaN		NaN	1	0	1	2625289870;Pd630_LPD03243	2625289870;Pd630_LPD03243	23S rRNA m(2)A-2503 methyltransferase;Ribosomal RNA large subunit methyltransferase N
28.1037	28.2304	27.9384	28.4295	27.6729	28.8032		0.242789	0.667865	0.211016	1.1575	2625289872	2625289872	1-deoxy-D-xylulose 5-phosphate reductoisomerase
28.1401	28.3022	28.1739	29.7332	28.7652	28.2616		0.755761	0.132649	0.714609	1.64104	2625289873;Pd630_LPD03246	2625289873;Pd630_LPD03246	RIP metalloprotease RseP;Putative zinc metalloprotease
29.9422	29.6588	31.0368	NaN	NaN	27.3667		0	1	-2.8459	0.139091	2625289876;Pd630_LPD03249	2625289876;Pd630_LPD03249	Cell division protein FtsI/penicillin-binding protein 2;Penicillin-binding protein 3
27.4819	27.4487	27.3685	NaN	NaN	NaN		NaN	1	0	1	Pd630_LPD03251;2625289878	Pd630_LPD03251;2625289878	hypothetical protein;Predicted transcriptional regulator YdeE, contains AraC-type DNA-binding domain
29.828	29.6787	29.5899	NaN	NaN	NaN		NaN	1	0	1	Pd630_LPD03253;2625289880	Pd630_LPD03253;2625289880	putative amino acid permease YfnA;amino acid/polyamine/organocation transporter, APC superfamily
31.2756	31.0811	31.1139	30.9734	31.0295	30.9591	+	1.24667	0.0428122	-0.169507	0.889147	2625289888;Pd630_LPD03262	2625289888;Pd630_LPD03262	methionine aminopeptidase, type I;Methionine aminopeptidase
27.7266	27.2082	27.3449	27.7696	27.6111	28.0252		0.890608	0.0928685	0.375464	1.29726	2625289889;Pd630_LPD03263	2625289889;Pd630_LPD03263	adenosylcobyric acid synthase (glutamine-hydrolysing);Cobyric acid synthase
31.3997	31.3528	31.2805	30.776	30.6075	30.8206	+	2.9363	0.00218277	-0.609646	0.655357	2625289892	2625289892	hypothetical protein
31.5014	31.5898	31.3018	30.9128	31.1168	30.0388		1.06668	0.0632749	-0.774882	0.584436	2625289894	2625289894	mycothione reductase
31.4013	30.8561	30.9872	32.114	32.2068	32.1124	+	2.50287	0.00464144	1.06288	2.0891	2625289895	2625289895	Lysophospholipase, alpha-beta hydrolase superfamily
33.2252	33.053	33.0688	33.826	33.9779	33.8676	+	3.39192	0.00137391	0.774846	1.71101	2625289896	2625289896	malate dehydrogenase (quinone)
30.9287	31.1874	30.6717	29.9668	29.7218	29.8493	+	2.5569	0.00440299	-1.08332	0.471942	2625289897	2625289897	ElaA protein
29.1118	29.1188	29.4938	29.7332	29.9438	30.0041	+	1.90935	0.0119867	0.65225	1.57162	2625289899;Pd630_LPD03275	2625289899;Pd630_LPD03275	cob(I)yrinic acid a,c-diamide adenosyltransferase;Cob(I)yrinic acid a,c-diamide adenosyltransferase
30.217	30.4551	30.4314	29.9832	30.564	30.0293		0.364609	0.449004	-0.175658	0.885364	2625289902	2625289902	uroporphyrin-III C-methyltransferase / precorrin-2 dehydrogenase / sirohydrochlorin ferrochelatase
31.589	31.684	31.5419	31.104	30.8963	31.1438	+	2.50765	0.00464982	-0.556902	0.67976	2625289904	2625289904	hypothetical protein
28.7843	28.3608	28.1087	28.1446	27.9269	27.8648		0.958148	0.0796904	-0.439189	0.737549	Pd630_LPD03282;2625289906	Pd630_LPD03282;2625289906	putative C4-dicarboxylate response regulator dctR;Response regulator of citrate/malate metabolism
32.0741	32.1315	32.2476	32.3302	32.2476	32.2499		1.01366	0.0706608	0.124828	1.09038	2625289908	2625289908	putative tricarboxylic transport membrane protein
NaN	NaN	NaN	25.9055	26.6418	26.5866		NaN	1	0	1	Pd630_LPD03286;2625289910	Pd630_LPD03286;2625289910	putative 52.8 kDa protein in TAR-I ttuC' 3'region;putative tricarboxylic transport membrane protein
31.015	31.1042	30.9098	30.0547	29.8898	28.8838	+	1.71232	0.0167057	-1.40025	0.378863	2625289911	2625289911	Universal stress protein family protein
30.2854	30.2525	30.1369	30.3375	30.823	31.6816		0.848303	0.101758	0.722473	1.65001	2625289913	2625289913	prolyl-tRNA synthetase
32.8215	33.0426	32.7363	32.7848	32.6099	32.608		0.853483	0.100542	-0.199225	0.871018	2625289914	2625289914	acyl-CoA dehydrogenase
NaN	NaN	28.5645	29.2226	30.1205	28.6887		0	1	0.779496	1.71653	2625289917	2625289917	HSP20 family protein
31.1067	31.442	31.3232	30.5636	31.3279	31.0992		0.523164	0.268026	-0.293776	0.815764	2625289919	2625289919	regulatory protein, luxR family
27.2979	26.6625	27.3347	27.0038	26.8044	26.7327		0.467317	0.321126	-0.251376	0.840095	2625289920;Pd630_LPD03296	2625289920;Pd630_LPD03296	transcriptional regulator, TetR family;hypothetical protein
31.6011	31.7245	31.4581	31.1672	31.2302	30.9455	+	1.84665	0.0130813	-0.48026	0.716848	2625289926	2625289926	ribosome maturation factor RimP
32.5682	32.5896	32.5795	32.4059	32.6599	32.6253		0.0674548	0.963657	-0.0154215	0.989368	2625289927	2625289927	NusA antitermination factor
34.3749	34.1374	34.1867	33.7171	33.3794	33.3224	+	2.22137	0.00654545	-0.759992	0.5905	2625289929	2625289929	translation initiation factor IF-2
30.4624	30.3495	30.3449	29.1127	29.1117	29.3282	+	3.90733	0	-1.2014	0.434853	Pd630_LPD03311;2625289930	Pd630_LPD03311;2625289930	Uncharacterized protein ylxP;hypothetical protein
32.7628	32.5518	32.5613	32.5319	32.3049	32.1261		1.05087	0.0652484	-0.304363	0.8098	2625289931	2625289931	ribosome-binding factor A
NaN	NaN	NaN	28.4394	29.3417	28.7539		NaN	1	0	1	Pd630_LPD03315;2625289934	Pd630_LPD03315;2625289934	hypothetical protein;3',5'-cyclic AMP phosphodiesterase CpdA
30.8255	30.547	30.642	30.0074	30.2802	NaN	+	1.43519	0.0298553	-0.527691	0.693664	2625289935;Pd630_LPD03316	2625289935;Pd630_LPD03316	4'-phosphopantetheinyl transferase EntD (siderophore biosynthesis);hypothetical protein
28.2654	28.4153	28.185	28.63	28.9116	28.8939	+	2.00428	0.0100811	0.523266	1.43721	2625289936	2625289936	tRNA pseudouridine synthase B
28.5728	28.7707	28.8017	30.3841	29.3725	29.0464		1.01651	0.0703975	0.885897	1.84791	2625289937	2625289937	iron (metal) dependent repressor, DtxR family
33.6011	33.734	33.436	34.1063	33.8845	34.0887	+	1.75656	0.0149063	0.436105	1.35295	Pd630_LPD03320;2625289939	Pd630_LPD03320;2625289939	30S ribosomal protein S15;small subunit ribosomal protein S15
36.4218	36.4139	36.6581	36.6212	36.7151	36.7306		1.0298	0.0685488	0.191046	1.14159	Pd630_LPD03321;2625289941	Pd630_LPD03321;2625289941	Polyribonucleotide nucleotidyltransferase;polyribonucleotide nucleotidyltransferase
24.9483	24.862	24.8603	NaN	NaN	NaN		NaN	1	0	1	2625289944;Pd630_LPD03325	2625289944	transcriptional regulator, LysR family;putative HTH-type transcriptional regulator yybE
33.521	34.1945	33.9918	31.4328	30.8953	31.1709	+	3.38393	0.00136207	-2.73612	0.150088	2625289948	2625289948	Polyketide cyclase / dehydrase and lipid transport
28.6091	29.5491	29.6274	29.911	29.7705	29.5093		0.603463	0.208872	0.468372	1.38355	2625289950;Pd630_LPD06389	2625289950	aspartate racemase;Linear gramicidin synthase subunit C
26.9098	27.029	28.4578	28.4774	27.6162	27.5387		0.285957	0.586462	0.411903	1.33044	2625289954;Pd630_LPD04696	2625289954;Pd630_LPD04696	hypothetical protein;Uncharacterized protein
28.7128	28.6072	28.4438	28.6725	28.3435	NaN		0.187342	0.764371	-0.0798861	0.946132	2625289969	2625289969	transcriptional regulator, IclR family
NaN	NaN	NaN	28.3766	28.9435	28.8927		NaN	1	0	1	2625289970	2625289970	acetyl esterase
27.6946	27.9184	28.6424	30.7564	30.9091	31.325	+	3.02719	0.00216374	2.91168	7.52496	2625289971	2625289971	Pimeloyl-ACP methyl ester carboxylesterase
NaN	27.7102	27.2659	29.8236	29.5702	29.8595	+	2.81021	0.003	2.26307	4.80013	2625289974	2625289974	Transcriptional regulator of acetoin/glycerol metabolism
28.4147	28.5197	29.1098	28.821	28.9862	28.7405		0.298728	0.561848	0.16785	1.12338	2625289980	2625289980	cyclohexanone monooxygenase
30.1923	30.6867	30.7977	28.1423	28.0824	28.9388	+	2.5444	0.0046171	-2.17103	0.222053	2625289999	2625289999	Polyketide cyclase / dehydrase and lipid transport
29.1394	30.4942	29.9441	30.6088	31.1528	30.9161		1.14678	0.0533907	1.03333	2.04675	2625290017	2625290017	alcohol dehydrogenase
NaN	NaN	NaN	27.2343	26.2422	27.3094		NaN	1	0	1	2625290020;Pd630_LPD03357	2625290020	TIGR03086 family protein;hypothetical protein
31.7684	31.6793	31.5485	31.9242	31.8812	32.2546	+	1.2412	0.0432214	0.354552	1.27859	2625290021	2625290021	dihydrodipicolinate reductase
33.9282	33.9346	33.9711	33.6147	33.7197	33.6737	+	2.9376	0.00219423	-0.275283	0.826288	Pd630_LPD03362;2625290025	Pd630_LPD03362;2625290025	hypothetical protein;Polyketide cyclase / dehydrase and lipid transport
27.9811	27.8995	27.8713	28.3073	27.1954	29.6294		0.260211	0.636654	0.46004	1.37558	2625290028	2625290028	thymidylate synthase (FAD)
32.1479	32.1751	32.0981	32.1502	32.3425	32.2195		0.73362	0.142661	0.0969874	1.06954	Pd630_LPD03366;2625290029	Pd630_LPD03366;2625290029	Dihydrodipicolinate synthase;4-hydroxy-tetrahydrodipicolinate synthase
30.9635	31.7806	31.4838	33.5973	33.6071	33.903	+	3.04631	0.00220238	2.29318	4.90137	2625290030	2625290030	ribonuclease J
30.7445	31.4651	30.8874	30.7107	31.0223	30.1484		0.528451	0.263214	-0.405183	0.75514	2625290031	2625290031	TIGR03085 family protein
29.5914	29.0892	29.0976	30.5142	29.8477	30.3711	+	1.70417	0.0171546	0.984962	1.97926	2625290035	2625290035	hypothetical protein
29.8918	29.6984	29.8753	29.9603	29.8192	29.4269		0.193474	0.755212	-0.086331	0.941915	Pd630_LPD03373;2625290036	Pd630_LPD03373;2625290036	putative N-acetyltransferase;N-acetylglutamate synthase
27.7923	27.9308	28.089	NaN	NaN	NaN		NaN	1	0	1	Pd630_LPD03375;2625290038	Pd630_LPD03375;2625290038	CinA-like protein;nicotinamide-nucleotide amidase
36.0145	35.8814	35.6123	35.0896	35.4481	35.0954	+	1.69343	0.017213	-0.625066	0.64839	2625290040	2625290040	phage shock protein A (PspA) family protein
28.2836	29.2558	28.8968	NaN	NaN	NaN		NaN	1	0	1	2625290043	2625290043	N-acetylglucosaminyl deacetylase, LmbE family
25.9723	25.9072	26.4694	26.8446	26.4116	26.8043	+	1.19223	0.0478076	0.570489	1.48503	2625290045	2625290045	glycerol-3-phosphate dehydrogenase
27.6625	27.3796	27.7056	NaN	NaN	NaN		NaN	1	0	1	2625290046;Pd630_LPD03383	2625290046;Pd630_LPD03383	UDP:flavonoid glycosyltransferase YjiC, YdhE family;PGL/p-HBAD biosynthesis rhamnosyltransferase
29.6762	29.4614	29.4969	30.2968	31.0325	31.4259	+	1.81738	0.0134486	1.37354	2.59106	Pd630_LPD03385;2625290048	Pd630_LPD03385;2625290048	Protein RecA;recombination protein RecA
29.8165	29.7054	30.0788	NaN	NaN	NaN		NaN	1	0	1	Pd630_LPD03387;2625290050	Pd630_LPD03387;2625290050	Glutamate transport system permease protein gluD;amino acid ABC transporter membrane protein 2, PAAT family
34.5165	34.5884	34.6891	34.0997	34.2693	33.9669	+	2.07002	0.00998733	-0.486047	0.713979	2625290052	2625290052	amino acid ABC transporter substrate-binding protein, PAAT family
34.4946	34.4836	34.4806	34.5276	34.5883	34.4575		0.42977	0.362172	0.0382106	1.02684	2625290056	2625290056	protein of unknown function (DUF349)
28.6473	28.5684	28.2883	NaN	NaN	NaN		NaN	1	0	1	2625290059	2625290059	RNA methyltransferase, TrmH family
32.3352	32.3042	32.2263	32.0022	31.5205	31.9912	+	1.30323	0.0382047	-0.450645	0.731716	2625290060	2625290060	diaminopimelate epimerase
27.8249	28.0849	27.6974	28.2759	28.7029	28.4269	+	1.62067	0.0202203	0.599459	1.51515	2625290061;Pd630_LPD03398	2625290061;Pd630_LPD03398	GTP-binding protein HflX;GTPase HflX
32.4725	32.2952	32.1639	30.2743	29.2686	29.3625	+	2.88537	0.00230273	-2.67539	0.15654	2625290064;Pd630_LPD03402	2625290064;Pd630_LPD03402	phosphocarrier protein;Phosphocarrier protein HPr
31.3282	30.8626	30.7117	29.5038	28.856	NaN	+	1.87249	0.0127013	-1.7876	0.289654	2625290065	2625290065	PTS system D-fructose-specific IIA component (F1P-forming), Frc family /PTS system D-fructose-specific IIB component (F1P-forming), Frc family /PTS system D-fructose-specific IIC component (F1P-forming), Frc family
31.0014	30.6273	30.7738	29.2055	29.2281	29.0884	+	3.80742	0	-1.62689	0.323786	2625290067;Pd630_LPD03405	2625290067;Pd630_LPD03405	transcriptional regulator, DeoR family;putative HTH-type transcriptional regulator yulB
34.2879	34.3532	34.3001	33.438	33.4628	33.3982	+	5.24677	0	-0.880739	0.543089	2625290068	2625290068	phosphoenolpyruvate--protein phosphotransferase
28.1113	28.1409	28.1977	27.9388	27.7636	NaN	+	1.57864	0.0224223	-0.2988	0.812928	2625290069	2625290069	uracil-xanthine permease
31.6958	31.8012	31.7123	31.4941	31.3539	31.391	+	2.43205	0.00490909	-0.323415	0.799176	Pd630_LPD03409;2625290071	Pd630_LPD03409;2625290071	LexA repressor;repressor LexA
29.7799	29.9753	29.8556	29.8425	29.9418	29.9672		0.275375	0.607705	0.0469424	1.03307	2625290073;Pd630_LPD03412	2625290073;Pd630_LPD03412	transcriptional repressor NrdR;Transcriptional repressor NrdR
27.2096	26.2235	26.3844	28.1409	28.04	27.2531	+	1.35822	0.0349615	1.20554	2.30624	2625290074;Pd630_LPD03413	2625290074;Pd630_LPD03413	ATP-dependent helicase HrpA;ATP-dependent RNA helicase hrpA
26.8405	27.3427	26.9728	26.9681	26.951	26.1642		0.514499	0.276747	-0.357539	0.780495	2625290076;Pd630_LPD03415	2625290076;Pd630_LPD03415	Pimeloyl-ACP methyl ester carboxylesterase;Dihydrolipoyllysine-residue acetyltransferase component of acetoin cleaving system
31.5222	31.47	31.3464	30.8927	30.685	30.3933	+	2.16417	0.00778349	-0.78922	0.578657	2625290078	2625290078	MFS transporter, MHS family, proline/betaine transporter
31.9225	31.9341	31.9623	32.4744	32.452	32.4402	+	5.31205	0	0.515921	1.42991	2625290079	2625290079	Adenosylmethionine-8-amino-7-oxononanoate aminotransferase
28.4666	28.533	28.3639	28.4123	28.621	27.9092		0.257246	0.641506	-0.140294	0.907334	2625290081	2625290081	hypothetical protein
30.3949	30.3591	30.2201	30.4831	30.3964	29.9427		0.103643	0.904786	-0.0506357	0.965511	2625290082	2625290082	phenazine biosynthesis protein PhzF family
27.1559	26.7773	27.5533	27.6043	26.6428	27.8847		0.187831	0.764029	0.215099	1.16078	Pd630_LPD03423;2625290083	Pd630_LPD03423;2625290083	putative hydrogen peroxide-inducible genes activator;transcriptional regulator, LysR family
28.5171	28.2379	27.9949	27.9563	26.8369	27.6571		0.978678	0.0761885	-0.766502	0.587841	2625290084;Pd630_LPD03424	2625290084;Pd630_LPD03424	LysR substrate binding domain-containing protein;HTH-type transcriptional regulator AlsR
29.4666	29.2231	29.4471	29.2732	29.1415	29.4893		0.238904	0.674271	-0.077631	0.947612	2625290085	2625290085	hypothetical protein
30.2802	29.8734	29.9457	30.3131	30.1002	29.7216		0.0185246	1	0.0118993	1.00828	Pd630_LPD03426;2625290086	Pd630_LPD03426;2625290086	putative helicase C17H9.02;Helicase conserved C-terminal domain-containing protein
31.7624	31.7227	31.6339	NaN	NaN	NaN		NaN	1	0	1	2625290087;Pd630_LPD03427	2625290087;Pd630_LPD03427	Pimeloyl-ACP methyl ester carboxylesterase;Uncharacterized protein
26.4157	25.852	25.9422	27.5838	25.8688	26.8169		0.582099	0.222244	0.686559	1.60944	Pd630_LPD03428;2625290088	Pd630_LPD03428;2625290088	hypothetical protein;Predicted ATP-dependent carboligase, ATP-grasp superfamily
30.0488	30.8468	30.4382	30.4011	30.1892	29.9955		0.409704	0.385561	-0.249323	0.841291	2625290089	2625290089	hydroxyacylglutathione hydrolase
33.8912	33.5976	33.6511	33.5732	33.5633	33.4507		0.870636	0.0972701	-0.184217	0.880127	Pd630_LPD03433;2625290093	Pd630_LPD03433;2625290093	Iron-dependent repressor IdeR;iron (metal) dependent repressor, DtxR family
30.5262	30.6381	30.4801	30.8734	31.2714	30.9514	+	1.68465	0.0175464	0.48398	1.3986	2625290094	2625290094	acetoin utilization protein AcuC
26.104	25.9959	26.4592	NaN	NaN	NaN		NaN	1	0	1	2625290095	2625290095	Acyl-CoA synthetase (NDP forming)
29.0613	28.759	28.955	28.6469	28.5682	28.5401	+	1.64757	0.0186263	-0.340015	0.790033	2625290097	2625290097	Methyltransferase small domain-containing protein
NaN	28.2299	28.3035	29.1967	27.7237	27.8035		0.0133094	1	-0.0253849	0.982558	Pd630_LPD03439;2625290099	Pd630_LPD03439;2625290099	hypothetical protein;Protein of unknown function (DUF3039)
29.4554	29.7278	29.8257	29.7451	29.9238	29.561		0.184232	0.768849	0.0736478	1.05237	Pd630_LPD03444;2625290104	Pd630_LPD03444;2625290104	K(+)/H(+) antiporter subunit khtT;potassium/proton antiporter regulatory subunit, CPA2 family
33.5542	33.5935	33.4516	33.3319	33.1824	33.2002	+	2.01687	0.0101661	-0.294882	0.815139	2625290106	2625290106	RNA polymerase, sigma 70 subunit, RpoD
32.8936	33.2494	33.1007	33.7274	34.1185	33.896	+	2.25493	0.00620887	0.832747	1.78107	2625290107	2625290107	polyphosphate glucokinase
27.8841	28.0608	27.9106	NaN	NaN	NaN		NaN	1	0	1	2625290108	2625290108	myo-inositol-1(or 4)-monophosphatase
29.8061	29.6467	29.5068	29.1057	29.4719	29.6392		0.619319	0.200582	-0.247621	0.842284	Pd630_LPD03449;2625290109	Pd630_LPD03449;2625290109	hypothetical protein;LytR cell envelope-related transcriptional attenuator
30.7291	30.3198	30.4649	31.202	31.2831	30.9631	+	1.86285	0.0126809	0.644789	1.56351	Pd630_LPD03450;2625290110	Pd630_LPD03450;2625290110	hypothetical protein;protein of unknown function (DUF4193)
29.4497	29.2369	29.0782	30.3686	30.3388	29.6104	+	1.46151	0.0288772	0.851005	1.80376	Pd630_LPD03452;2625290112	Pd630_LPD03452;2625290112	Deoxyuridine 5'-triphosphate nucleotidohydrolase;deoxyuridine 5'-triphosphate nucleotidohydrolase
29.2657	29.3178	28.9129	NaN	27.7796	NaN		0	1	-1.38589	0.382654	2625290120;Pd630_LPD03460	2625290120;Pd630_LPD03460	amino acid/polyamine/organocation transporter, APC superfamily;putative amino acid permease YdaO
28.9683	29.5243	29.821	28.8785	28.8991	28.8368		1.06218	0.0638731	-0.566411	0.675294	2625290121	2625290121	tRNA/tmRNA/rRNA uracil-C5-methylase, TrmA/RlmC/RlmD family
29.886	30.0427	30.0683	29.9932	30.3108	30.0786		0.508587	0.281588	0.128568	1.09321	2625290125	2625290125	ABC-2 type transport system ATP-binding protein
28.4401	28.5296	28.3942	28.7068	NaN	NaN		0	1	0.25212	1.19096	2625290126	2625290126	L-glutaminase
29.4385	29.6805	29.5214	31.7912	31.3496	31.7762	+	3.69136	0.00146667	2.09223	4.26405	2625290127;Pd630_LPD03468	2625290127;Pd630_LPD03468	1-deoxy-D-xylulose-5-phosphate synthase;1-deoxy-D-xylulose-5-phosphate synthase
31.6461	32.1023	31.7456	31.2249	30.6492	30.8492	+	1.87419	0.0127151	-0.923576	0.527201	2625290128;Pd630_LPD03469	2625290128;Pd630_LPD03469	MFS transporter, sugar porter (SP) family;Glucose transport protein
28.3397	28.4998	28.2837	29.8839	29.7412	29.4839	+	3.23867	0.00111268	1.3286	2.51159	2625290129	2625290129	iron complex transport system substrate-binding protein
NaN	NaN	NaN	28.2584	28.8023	28.6741		NaN	1	0	1	2625290136	2625290136	3-hydroxyacyl-CoA dehydrogenase
32.8533	32.9516	32.8608	34.0089	34.0678	33.9173	+	4.47999	0	1.10946	2.15765	2625290137	2625290137	acetyl-CoA acyltransferase
31.3989	31.4422	31.426	32.3996	32.2084	32.0468	+	2.82495	0.00247255	0.795927	1.73619	2625290138	2625290138	ribonuclease D
28.6085	28.7313	28.7368	31.1268	31.0585	31.0855	+	6.07834	0	2.398	5.27073	Pd630_LPD03480;2625290139	Pd630_LPD03480;2625290139	Putative diacylglycerol O-acyltransferase;acyltransferase, WS/DGAT/MGAT
NaN	NaN	NaN	28.9453	28.512	28.1748		NaN	1	0	1	2625290140;Pd630_LPD03481	2625290140;Pd630_LPD03481	Acetyl esterase/lipase;putative isoprenylcysteine alpha-carbonyl methylesterase ICMEL1
31.1333	31.0452	31.087	31.606	31.6278	31.6867	+	4.02253	0	0.551638	1.46575	Pd630_LPD03483;2625290142	Pd630_LPD03483;2625290142	Uroporphyrinogen decarboxylase;uroporphyrinogen decarboxylase
26.3261	26.3483	26.7849	NaN	NaN	NaN		NaN	1	0	1	2625290143;Pd630_LPD03484	2625290143;Pd630_LPD03484	oxygen-dependent protoporphyrinogen oxidase;Protoporphyrinogen oxidase
30.5038	30.0813	30.5263	30.4726	31.6029	30.9349		0.817331	0.11005	0.632985	1.55077	2625290144;2625286858	2625290144;2625286858	chlorite dismutase;chlorite dismutase
29.2161	29.9123	28.9376	30.8154	32.0837	30.2791	+	1.31165	0.0379193	1.70409	3.25822	Pd630_LPD03487;2625290146	Pd630_LPD03487;2625290146	Peptide methionine sulfoxide reductase MsrB;peptide-methionine (R)-S-oxide reductase
28.4192	28.4775	28.4391	28.8665	29.0331	28.688	+	1.83753	0.0130818	0.417253	1.33538	2625290148;Pd630_LPD03489	2625290148;Pd630_LPD03489	TAP-like protein;Putative hydrolase
29.7361	29.3621	29.8787	29.4042	29.3205	29.3841		0.862183	0.0989288	-0.289377	0.818255	Pd630_LPD03491;2625290150	Pd630_LPD03491;2625290150	Uncharacterized protein YhcM;cell division protein ZapE
28.7752	29.1362	28.4646	28.738	NaN	28.7834		0.0415794	1	-0.0312939	0.978542	Pd630_LPD03492;2625290151	Pd630_LPD03492;2625290151	putative N-acetyltransferase;Ribosomal protein S18 acetylase RimI
32.2558	32.8206	32.5244	33.2535	33.2233	33.2333	+	1.89944	0.0121768	0.7031	1.628	2625290163;Pd630_LPD03504	2625290163;Pd630_LPD03504	Ser-tRNA(Thr) hydrolase /threonyl-tRNA synthetase;Threonyl-tRNA synthetase
30.543	30.4141	30.5196	30.8984	31.5542	31.6062	+	1.6898	0.0174074	0.86072	1.81594	Pd630_LPD03505;2625290164	Pd630_LPD03505;2625290164	AP-4-A phosphorylase;Diadenosine tetraphosphate (Ap4A) hydrolase
28.4124	28.2048	27.9645	28.1912	28.4912	28.4419		0.495408	0.294245	0.180888	1.13358	2625290166;Pd630_LPD03507	2625290166;Pd630_LPD03507	KDO2-lipid IV(A) lauroyltransferase;Phosphatidylinositol mannoside acyltransferase
NaN	26.1036	26.0421	26.3702	26.453	26.4636	+	2.39069	0.00558699	0.356131	1.27999	2625290167	2625290167	phosphatidylinositol alpha-mannosyltransferase
32.5742	32.6339	32.674	33.4512	33.7144	33.332	+	2.76677	0.00336465	0.87183	1.82998	Pd630_LPD07973;2625294167;Pd630_LPD03510;2625290169	Pd630_LPD07973;2625294167;Pd630_LPD03510;2625290169	Pyridoxal biosynthesis lyase pdxS;pyridoxal phosphate synthase yaaD subunit;Pyridoxal biosynthesis lyase pdxS;pyridoxal phosphate synthase yaaD subunit
29.1175	28.8196	28.2802	28.3306	28.4557	28.6112		0.45655	0.333101	-0.273242	0.827458	2625290170	2625290170	acyl-CoA thioesterase-2
30.072	29.8219	29.4204	29.7942	28.5909	29.3964		0.565038	0.233473	-0.510921	0.701774	2625290172	2625290172	acyl-CoA thioesterase-2
25.7205	NaN	25.821	26.4453	26.9844	26.6455	+	1.67793	0.0175649	0.920961	1.89338	Pd630_LPD03514;2625290173	Pd630_LPD03514;2625290173	Glutamine amidotransferase subunit pdxT;pyridoxal phosphate synthase yaaE subunit
32.6181	32.4416	32.4783	32.1564	31.9528	32.2936	+	1.54739	0.0237711	-0.378406	0.769287	Pd630_LPD03517;2625290176	Pd630_LPD03517;2625290176	UPF0082 protein;DNA-binding regulatory protein, YebC/PmpR family
31.1471	31.4151	31.007	29.5763	29.372	NaN	+	2.6667	0.00382573	-1.71558	0.304481	2625290178	2625290178	Holliday junction DNA helicase subunit RuvA
28.6615	28.6303	28.4631	28.3302	28.3915	28.389	+	1.53024	0.025319	-0.214744	0.861699	Pd630_LPD03520;2625290179	Pd630_LPD03520;2625290179	Holliday junction ATP-dependent DNA helicase RuvB;Holliday junction DNA helicase subunit RuvB
31.0091	31.0085	31.228	30.0018	NaN	NaN		0	1	-1.08004	0.473015	2625290180	2625290180	preprotein translocase subunit YajC
30.4798	30.7341	31.1564	31.5387	31.5831	31.2557	+	1.40232	0.0318826	0.669054	1.59003	2625290181	2625290181	preprotein translocase subunit SecD
31.0409	30.3254	30.7025	29.9488	29.4637	29.9066	+	1.62234	0.0200806	-0.916548	0.529775	2625290182	2625290182	protein translocase subunit secF
29.9306	29.5544	30.4347	29.5154	28.4037	29.9282		0.591533	0.215855	-0.690811	0.619506	2625290183	2625290183	peptide/nickel transport system substrate-binding protein
28.721	28.5591	28.4189	28.7337	28.2077	28.8997		0.0735225	0.953696	0.0473798	1.03339	2625290184;Pd630_LPD03525	2625290184;Pd630_LPD03525	adenine phosphoribosyltransferase;Adenine phosphoribosyltransferase
30.8893	30.7191	30.6334	31.1017	31.0162	31.0455	+	1.74699	0.015264	0.307212	1.23731	Pd630_LPD03526;2625290185	Pd630_LPD03526;2625290185	putative GTP pyrophosphokinase;GTP pyrophosphokinase
30.5963	30.6993	30.6291	29.9002	28.2377	28.6105	+	1.57197	0.0226947	-1.7254	0.302414	2625290186	2625290186	peptidylprolyl isomerase
31.9939	32.1851	32.2141	31.1284	29.2381	30.497	+	1.5206	0.025789	-1.84321	0.278702	2625290187	2625290187	peptidyl-prolyl cis-trans isomerase B (cyclophilin B)
28.4536	28.6698	28.5503	29.216	28.4405	28.6044		0.330108	0.503554	0.195719	1.1453	Pd630_LPD03529;2625290188	Pd630_LPD03529;2625290188	Uncharacterized protein;hydroxyacylglutathione hydrolase
32.8293	32.8775	32.7694	32.8578	32.9679	32.8779		0.755789	0.132723	0.0757917	1.05394	2625290189	2625290189	histidyl-tRNA synthetase
27.2002	27.0864	26.9179	NaN	NaN	NaN		NaN	1	0	1	Pd630_LPD03537;2625290210	Pd630_LPD03537;2625290210	Uncharacterized protein ycgI;hypothetical protein
27.6779	27.7928	27.5728	27.6393	27.9282	27.7948		0.433664	0.358245	0.106267	1.07644	Pd630_LPD03540;2625290213	Pd630_LPD03540;2625290213	hypothetical protein;Uncharacterized conserved protein YndB, AHSA1/START domain
28.2791	27.9937	27.8573	NaN	NaN	NaN		NaN	1	0	1	2625290220	2625290220	hypothetical protein
30.7226	30.67	30.5259	31.251	31.8215	31.7742	+	2.15102	0.00773118	0.976067	1.9671	2625290224	2625290224	molecular chaperone DnaK
28.5005	28.5569	28.6767	29.1536	28.4998	29.1001		0.719736	0.148617	0.339828	1.26561	2625290241	2625290241	transcriptional regulator, IclR family
28.8423	28.8929	28.728	28.9219	29.2361	28.7851		0.490342	0.298404	0.159974	1.11727	2625290250	2625290250	protein of unknown function (DUF4177)
NaN	NaN	NaN	27.4796	28.0076	27.8395		NaN	1	0	1	2625290257;2625290236	2625290257;2625290236	hypothetical protein;hypothetical protein
29.3694	29.4565	29.2104	30.0678	29.9762	29.8955	+	2.71542	0.00369099	0.634404	1.5523	2625290259	2625290259	phosphate transport system protein
30.8062	30.7055	30.3262	29.616	29.8579	29.7873	+	2.20829	0.00692372	-0.858894	0.551375	2625290262	2625290262	Short C-terminal domain-containing protein
29.8203	29.9272	29.6742	NaN	NaN	NaN		NaN	1	0	1	2625290273;2625294702	2625290273;2625294702	hypothetical protein;hypothetical protein
NaN	NaN	NaN	31.4915	31.398	31.5152		NaN	1	0	1	2625290282	2625290282	Protein of unknown function (DUF861)
NaN	26.8503	NaN	28.4378	28.2748	28.6021		0	1	1.58792	3.00615	2625290299	2625290299	Polyketide cyclase / dehydrase and lipid transport
30.8565	30.4589	29.9021	30.0657	29.6532	29.6606		0.928071	0.0844619	-0.612695	0.653974	2625290309;2625294254	2625290309	TIGR03118 family protein;TIGR03118 family protein
28.7503	28.7389	28.771	NaN	NaN	28.2592		0	1	-0.494242	0.709934	2625290343	2625290343	Lsr2 protein
30.5645	30.8103	30.3465	31.0539	30.3299	30.8277		0.257595	0.641236	0.163397	1.11992	2625290345	2625290345	Antibiotic biosynthesis monooxygenase
27.2456	27.5065	27.9973	28.1758	26.9039	26.7252		0.245413	0.663943	-0.314818	0.803952	2625290370;Pd630_LPD03675	2625290370;Pd630_LPD03675	4-hydroxy-tetrahydrodipicolinate synthase;Dihydrodipicolinate synthase
NaN	32.4647	32.1164	30.0794	30.1161	30.6641	+	2.26631	0.00627168	-2.00401	0.249306	Pd630_LPD03843;2625290378	Pd630_LPD03843;2625290378	hypothetical protein;hypothetical protein
27.5044	27.2704	26.8225	NaN	NaN	NaN		NaN	1	0	1	2625290380;Pd630_LPD03732	2625290380;Pd630_LPD03732	MFS transporter, MHS family, alpha-ketoglutarate permease;Alpha-ketoglutarate permease
28.3899	28.4337	28.4151	28.51	27.7753	27.6714		0.742031	0.138988	-0.427327	0.743638	2625290383	2625290383	NADH dehydrogenase
30.2865	30.4112	30.5263	30.7795	31.6933	31.079	+	1.30869	0.0379429	0.775928	1.71229	2625290384	2625290384	Acyl-CoA-binding protein
31.6637	31.6734	31.5742	30.8311	30.5567	30.5663	+	3.30734	0.00123438	-0.985725	0.504972	2625290385	2625290385	cyclopropane-fatty-acyl-phospholipid synthase
27.8105	27.8492	27.6171	28.0209	27.1723	28.2423		0.0545968	0.984048	0.0528692	1.03733	2625290404	2625290404	hypothetical protein
30.085	30.3588	30.2662	30.0971	30.1556	30.4715		0.0110662	1	0.00474358	1.00329	2625290406;Pd630_LPD03870	2625290406;Pd630_LPD03870	hypothetical protein;Uncharacterized protein
34.2107	34.248	33.9912	33.8653	33.8553	33.7007	+	1.62881	0.0197211	-0.342871	0.78847	2625290407	2625290407	aspartyl-tRNA synthetase
28.0019	27.8618	27.5329	29.8978	29.6221	29.6313	+	3.49656	0.00108911	1.91825	3.77965	Pd630_LPD03875;2625290411	Pd630_LPD03875;2625290411	hypothetical protein;Choline/ethanolamine kinase
26.946	26.2469	26.2282	26.5757	26.9747	NaN		0.356871	0.460019	0.301492	1.23242	Pd630_LPD03876;2625290412	Pd630_LPD03876;2625290412	putative AAA domain-containing protein;putative ATPase
34.0302	34.014	34.0761	33.7268	33.7342	33.7406	+	4.05965	0	-0.306254	0.808739	2625290413;Pd630_LPD06921	2625290413	alanyl-tRNA synthetase;Benzoyl-CoA reductase subunit C
33.2729	33.3311	33.2524	33.1697	33.1304	33.0387	+	1.71852	0.016299	-0.172551	0.887272	2625290418	2625290418	chorismate synthase
32.188	31.8661	31.8568	32.1184	31.9654	31.9888		0.171383	0.79125	0.0538425	1.03803	Pd630_LPD03885;2625290420	Pd630_LPD03885;2625290420	3-dehydroquinate synthase;3-dehydroquinate synthase
31.1064	31.0144	30.895	31.9277	31.7148	31.6459	+	2.71494	0.00368308	0.757496	1.69055	2625290422	2625290422	Xaa-Pro dipeptidase
31.1046	31.1584	30.0215	29.5861	29.434	29.8575	+	1.359	0.0349879	-1.13563	0.455138	2625290423	2625290423	translation elongation factor P (EF-P)
28.7743	28.6885	28.9761	28.8934	28.995	28.8316		0.407115	0.388813	0.0937087	1.06711	2625290424	2625290424	NusB antitermination factor
31.832	31.8282	31.7772	30.8596	31.2465	30.9262	+	2.57342	0.00452107	-0.801718	0.573665	2625290425	2625290425	pyrimidine operon attenuation protein / uracil phosphoribosyltransferase
31.3748	31.5577	31.5234	31.0086	30.999	31.2721	+	1.68584	0.0175787	-0.392069	0.762036	2625290426	2625290426	aspartate carbamoyltransferase
31.347	31.3308	31.1861	31.0042	30.8859	30.9026	+	2.3184	0.00586145	-0.357074	0.780746	2625290427;Pd630_LPD03892	2625290427;Pd630_LPD03892	dihydroorotase;Dihydroorotase
30.4037	30.4852	29.8239	29.7891	30.1587	30.0464		0.436511	0.356435	-0.239525	0.847024	2625290428	2625290428	hypothetical protein
34.486	34.4606	34.4279	34.5706	34.5148	34.4291		0.452104	0.338148	0.0466601	1.03287	2625290430	2625290430	carbamoyl-phosphate synthase large subunit
30.7872	30.8451	30.6312	30.5867	30.792	30.4941		0.526974	0.264622	-0.130264	0.913664	2625290431	2625290431	orotidine-5'-phosphate decarboxylase
35.3418	35.1153	35.0421	35.2192	35.7436	35.0711		0.328885	0.505387	0.178275	1.13153	Pd630_LPD03898;2625290432	Pd630_LPD03898;2625290432	hypothetical protein;hypothetical protein
25.1979	NaN	25.8265	28.1506	28.0672	27.771	+	2.53157	0.00456618	2.48413	5.59498	2625290433	2625290433	guanylate kinase
30.4849	30.2894	30.6204	32.0086	31.7094	31.978	+	3.3501	0.00130041	1.43374	2.70146	Pd630_LPD03900;2625290434	Pd630_LPD03900;2625290434	DNA-directed RNA polymerase subunit omega;DNA-directed RNA polymerase subunit omega
29.5077	29.7081	29.8111	30.6745	30.3223	30.3289	+	2.19495	0.00731224	0.76624	1.70083	2625290435	2625290435	phosphopantothenoylcysteine decarboxylase / phosphopantothenate--cysteine ligase
33.5121	33.3661	33.2735	33.2752	33.3957	33.3155		0.284863	0.588741	-0.0550613	0.962554	2625290436;Pd630_LPD03902	2625290436;Pd630_LPD03902	methionine adenosyltransferase;S-adenosylmethionine synthase
28.4759	28.7672	28.5834	28.4551	28.5245	28.3833		0.752668	0.134086	-0.154512	0.898436	2625290439	2625290439	transcriptional regulator, PadR family
30.487	30.0728	30.2559	29.9028	30.1879	29.9263		0.817967	0.110043	-0.2662	0.831507	2625290442	2625290442	methionyl-tRNA formyltransferase
30.7688	30.8877	30.8681	30.7228	30.7443	30.6156	+	1.27453	0.0410108	-0.14731	0.902933	2625290443	2625290443	16S rRNA (cytosine967-C5)-methyltransferase
NaN	NaN	NaN	30.0096	29.914	29.8292		NaN	1	0	1	2625290444;Pd630_LPD03912	2625290444;Pd630_LPD03912	SDR family mycofactocin-dependent oxidoreductase;(-)-trans-carveol dehydrogenase
27.983	28.2379	28.3759	28.826	27.9967	NaN		0.237006	0.677632	0.212439	1.15864	Pd630_LPD03914;2625290446	Pd630_LPD03914;2625290446	Ribulose-phosphate 3-epimerase;ribulose-phosphate 3-epimerase
28.2118	28.9057	28.5248	29.3817	29.6056	29.7133	+	1.98842	0.0102353	1.01944	2.02714	2625290447;Pd630_LPD03915	2625290447;Pd630_LPD03915	diaminohydroxyphosphoribosylaminopyrimidine deaminase;Riboflavin biosynthesis protein RibD
30.6578	31.006	30.8434	31.8301	31.9211	31.7415	+	3.03529	0.00218935	0.995176	1.99332	Pd630_LPD03917;2625290449	Pd630_LPD03917;2625290449	Riboflavin biosynthesis protein ribBA;3,4-dihydroxy 2-butanone 4-phosphate synthase / GTP cyclohydrolase II
26.0751	25.7681	25.4563	28.0742	28.1423	28.2255	+	3.68753	0.00145695	2.38085	5.20844	Pd630_LPD03918;2625290450	Pd630_LPD03918;2625290450	6,7-dimethyl-8-ribityllumazine synthase;6,7-dimethyl-8-ribityllumazine synthase
27.537	27.4661	27.6411	28.5447	27.7069	NaN		0.775119	0.12574	0.577738	1.49251	2625290452	2625290452	Excinuclease ABC subunit C
29.9487	30.6194	30.4168	30.2822	30.8029	30.7797		0.488792	0.299368	0.293334	1.22547	2625290453;Pd630_LPD03921	2625290453;Pd630_LPD03921	UPF0042 nucleotide-binding protein;UPF0042 nucleotide-binding protein
27.7222	27.5813	28.281	NaN	27.3753	27.6205		0.523641	0.267405	-0.363612	0.777217	Pd630_LPD03922;2625290454	Pd630_LPD03922;2625290454	UPF0052 protein;conserved hypothetical protein, cofD-related
31.8718	31.9056	31.7599	30.1203	30.0258	30.4761	+	3.46797	0.00150476	-1.63839	0.321215	Pd630_LPD03923;2625290455	Pd630_LPD03923;2625290455	Putative sporulation transcription regulator whiA;hypothetical protein
37.3797	37.4375	37.383	36.907	36.9152	36.8775	+	4.65758	0	-0.500197	0.70701	2625290456;Pd630_LPD03924	2625290456;Pd630_LPD03924	glyceraldehyde 3-phosphate dehydrogenase;Glyceraldehyde-3-phosphate dehydrogenase
35.6895	35.9065	35.7365	35.4566	35.3503	35.4244	+	2.1337	0.00807968	-0.367055	0.775364	2625290457	2625290457	phosphoglycerate kinase
34.6932	34.8978	34.622	34.1929	34.0473	34.0204	+	2.56548	0.00445283	-0.650824	0.636916	2625290458	2625290458	triosephosphate isomerase
34.7089	34.7769	34.6573	33.1657	33.0769	33.1302	+	5.48742	0	-1.59005	0.332161	2625290460	2625290460	Phosphoenolpyruvate carboxylase, type 1
32.38	32.4882	32.2196	32.2833	32.5218	32.5		0.265335	0.626055	0.0724106	1.05147	2625290461	2625290461	6-phosphogluconolactonase
31.3617	31.3469	31.2489	31.0729	31.084	31.3054		0.92304	0.085494	-0.165108	0.891862	2625290462;Pd630_LPD03930	2625290462;Pd630_LPD03930	glucose-6-phosphate dehydrogenase assembly protein OpcA;hypothetical protein
32.8789	32.9572	32.6759	32.636	32.5726	32.8398		0.593973	0.214332	-0.154522	0.89843	2625290463	2625290463	glucose-6-phosphate 1-dehydrogenase
35.1075	34.9229	34.7692	34.556	34.4093	34.6168	+	1.60832	0.0210884	-0.405846	0.754794	2625290464	2625290464	transaldolase
35.3343	35.2436	35.1819	35.3265	35.5347	35.4909	+	1.20076	0.0467807	0.197488	1.1467	2625290465	2625290465	transketolase
27.0291	27.3948	27.7254	27.5714	27.7244	27.3754		0.316448	0.52915	0.173996	1.12818	Pd630_LPD03934;2625290466	Pd630_LPD03934;2625290466	Protoheme IX farnesyltransferase;protoheme IX farnesyltransferase
33.7177	33.4839	33.6075	33.8433	34.0959	33.8352	+	1.37753	0.033901	0.321762	1.24986	2625290467;Pd630_LPD07660	2625290467	NADPH2:quinone reductase;Quinone oxidoreductase
29.9201	30.2243	29.7132	30.7617	31.0992	31.0325	+	2.30087	0.0059851	1.01191	2.01657	2625290468;Pd630_LPD03936	2625290468;Pd630_LPD03936	hypothetical protein;hypothetical protein
27.9036	27.0088	27.0024	28.5674	28.9806	28.4872	+	1.82325	0.0134037	1.37343	2.59086	2625290472;Pd630_LPD03940	2625290472;Pd630_LPD03940	ABC-2 type transport system ATP-binding protein;putative ABC transporter ATP-binding protein YvfR
31.2634	31.5717	31.7708	31.8546	31.7146	31.723		0.672592	0.169743	0.228784	1.17185	2625290476	2625290476	Iron-regulated ABC transporter permease protein SufD
32.2235	32.019	31.9728	32.6903	32.9319	32.4179	+	1.65675	0.0184524	0.608226	1.52438	2625290477	2625290477	Iron-regulated ABC transporter ATPase subunit SufC
30.1948	30.0512	30.1636	30.4915	30.4835	30.4027	+	2.46372	0.00490278	0.3227	1.25067	2625290478;Pd630_LPD03948	2625290478;Pd630_LPD03948	cysteine desulfurase;putative cysteine desulfurase
27.9985	28.1318	27.7075	28.3119	27.9616	28.0826		0.460527	0.328407	0.172764	1.12722	2625290480	2625290480	Metal-sulfur cluster biosynthetic enzyme
31.9645	32.3899	32.0522	31.7002	31.7636	31.7119	+	1.45294	0.0292762	-0.410274	0.752481	2625290481	2625290481	DNA end-binding protein Ku
29.1129	28.8588	29.1078	29.1208	28.7913	NaN		0.157464	0.816455	-0.070474	0.952325	2625290483;Pd630_LPD03954	2625290483;Pd630_LPD03954	ATPase components of ABC transporters with duplicated ATPase domains;putative ABC transporter ATP-binding protein YdiF
29.3227	29.193	29.0891	28.7847	29.0982	28.8724		1.15534	0.0526418	-0.283167	0.821785	Pd630_LPD03956;2625290485	Pd630_LPD03956;2625290485	HTH-type transcriptional repressor AcnR;transcriptional regulator, TetR family
36.9682	36.9609	36.8401	37.0177	36.9275	36.9155		0.227135	0.695828	0.0305265	1.02138	2625290486	2625290486	aconitate hydratase
27.0426	27.3781	27.7482	27.2253	27.348	26.7808		0.436141	0.356807	-0.27159	0.828406	2625290487	2625290487	hypothetical protein
32.3072	32.2096	32.2698	32.0648	32.0525	32.1759	+	1.56159	0.0230159	-0.164434	0.892279	2625290489	2625290489	MoxR-like ATPase
28.7387	28.2818	28.3858	NaN	NaN	NaN		NaN	1	0	1	Pd630_LPD03961;2625290490	Pd630_LPD03961;2625290490	Uncharacterized protein;Protein of unknown function DUF58
27.4601	27.6137	27.6103	26.2038	27.2091	NaN		0.958025	0.0796415	-0.854932	0.552891	Pd630_LPD03962;2625290491	Pd630_LPD03962;2625290491	UPF0353 protein;Ca-activated chloride channel family protein
32.0273	31.8811	31.9571	31.8611	31.9548	32.0199		0.0547651	0.984323	-0.0099233	0.993145	Pd630_LPD03963;2625290492	Pd630_LPD03963;2625290492	3-oxoacyl-[acyl-carrier-protein] reductase FabG1;beta-ketoacyl ACP reductase
34.6297	34.4128	34.4818	34.6919	34.5751	34.3084		0.0446929	0.998003	0.0170479	1.01189	Pd630_LPD03964;2625290493	Pd630_LPD03964;2625290493	Enoyl-[acyl-carrier-protein] reductase [NADH];Enoyl-[acyl-carrier-protein] reductase [NADH]
28.4934	28.3663	28.3624	28.8976	28.7321	NaN	+	1.79111	0.0145892	0.407519	1.3264	2625290494	2625290494	ferrochelatase
28.7267	28.9517	29.1595	29.1691	29.5351	28.8082		0.387951	0.412626	0.224855	1.16866	2625290495;Pd630_LPD03966	2625290495;Pd630_LPD03966	hypothetical protein;Uncharacterized protein
29.4594	29.2911	29.1945	NaN	NaN	NaN		NaN	1	0	1	Pd630_LPD03968;2625290497	Pd630_LPD03968;2625290497	hypothetical protein;Membrane protein implicated in regulation of membrane protease activity
34.0285	33.8286	33.922	33.1991	33.2292	33.1501	+	3.52965	0.00116402	-0.733546	0.601424	2625290498	2625290498	Regulator of protease activity HflC, stomatin/prohibitin superfamily
27.8824	27.917	27.7052	NaN	NaN	NaN		NaN	1	0	1	2625290507	2625290507	hypothetical protein
33.0401	32.8719	32.8742	33.8217	33.5729	33.7136	+	2.97907	0.0020442	0.774069	1.71009	2625290510	2625290510	heterodimeric methylmalonyl-CoA mutase small subunit
32.7244	32.6457	32.4281	33.1052	33.337	33.2746	+	2.32604	0.00589697	0.639509	1.5578	2625290511	2625290511	heterodimeric methylmalonyl-CoA mutase large subunit precursor
28.4158	28.5768	28.5541	29.0061	29.3375	29.067	+	2.26493	0.0062536	0.621347	1.53831	2625290512;Pd630_LPD03981	2625290512;Pd630_LPD03981	LAO/AO transport system kinase;putative GTPase
26.7136	27.1276	26.9637	NaN	NaN	NaN		NaN	1	0	1	2625290516;Pd630_LPD03986	2625290516	CoA-transferase family III;CaiB/baiF CoA-transferase family protein
29.5726	29.2768	29.4447	27.7692	28.4864	NaN	+	1.6901	0.0174235	-1.30356	0.405126	2625290520;Pd630_LPD03990	2625290520;Pd630_LPD03990	Hemolysin, contains CBS domains;UPF0053 protein
32.2359	32.2149	32.202	31.7719	31.7734	31.6463	+	3.45007	0.00146296	-0.487089	0.713463	2625290521;Pd630_LPD03992	2625290521;Pd630_LPD03992	IMP dehydrogenase;putative oxidoreductase
28.1344	28.6214	28.1653	29.7446	29.6371	30.0103	+	2.82346	0.00275534	1.49028	2.80944	2625290524	2625290524	6-phosphogluconate dehydrogenase
NaN	NaN	NaN	26.2565	26.7919	26.3536		NaN	1	0	1	Pd630_LPD03996;2625290525	Pd630_LPD03996;2625290525	putative ATP-dependent RNA helicase DDX5;Superfamily II DNA and RNA helicase
28.1296	27.385	27.6092	28.0096	28.5674	27.8166		0.601393	0.210181	0.423264	1.34096	Pd630_LPD03998;2625290527	Pd630_LPD03998;2625290527	Transcriptional regulator BlaI;Predicted transcriptional regulator
27.2455	26.6292	26.5139	23.3343	25.3587	23.7282	+	1.80102	0.0140121	-2.65583	0.158678	2625290528	2625290528	Lysylphosphatidylglycerol synthetase, C-terminal domain, DUF2156 family
NaN	NaN	NaN	29.7985	29.5451	29.5966		NaN	1	0	1	2625290533;Pd630_LPD04005	2625290533;Pd630_LPD04005	uncharacterized domain 1-containing protein;Putative esterase
34.4922	34.6801	34.501	33.608	33.8668	33.7091	+	2.98827	0.00208451	-0.829786	0.562613	2625290534;2625288215;Pd630_LPD01003	2625290534	NADH dehydrogenase;transcriptional regulator, AraC family;putative NADH dehydrogenase
27.691	27.5555	27.4191	NaN	NaN	NaN		NaN	1	0	1	Pd630_LPD04013;2625290543	Pd630_LPD04013;2625290543	hypothetical protein;Uncharacterized conserved protein
28.9118	28.866	29.2326	NaN	NaN	NaN		NaN	1	0	1	2625290546	2625290546	Fic family protein
30.6531	30.5858	30.2831	NaN	NaN	NaN		NaN	1	0	1	2625290547	2625290547	manganese transport system permease protein
33.4053	33.1272	33.5191	28.1658	28.6294	NaN	+	3.66501	0.00139241	-4.95291	0.0322868	2625290548	2625290548	manganese transport system ATP-binding protein
34.5155	34.2863	34.2293	31.3081	31.4191	31.2781	+	5.18425	0	-3.0086	0.124257	2625290549;Pd630_LPD04020	2625290549;Pd630_LPD04020	manganese transport system substrate-binding protein;Periplasmic chelated iron-binding protein yfeA
26.8519	27.0636	27.0683	27.8324	27.5039	26.6653		0.40562	0.390585	0.339291	1.26513	2625290570	2625290570	Fic family protein
24.1923	23.4392	23.5811	26.9785	26.5757	26.4896	+	3.35996	0.00131667	2.94374	7.69405	2625290600	2625290600	Nucleotide-binding universal stress protein, UspA family
26.8206	25.861	25.6321	26.3211	NaN	NaN		0	1	0.216542	1.16195	2625290603;Pd630_LPD04040	2625290603;Pd630_LPD04040	Diacylglycerol O-acyltransferase;Putative diacylglycerol O-acyltransferase
27.3857	26.7818	NaN	27.4457	28.2333	27.8752		0.886706	0.0936076	0.767612	1.70245	2625290605;Pd630_LPD04043	2625290605	Nucleotide-binding universal stress protein, UspA family;Universal stress protein
NaN	NaN	NaN	28.9588	28.6467	28.8127		NaN	1	0	1	2625290606;Pd630_LPD04044	2625290606;Pd630_LPD04044	Nitroreductase family protein;Uncharacterized protein
NaN	NaN	NaN	27.1119	27.0663	27.3873		NaN	1	0	1	2625290607;Pd630_LPD04046	2625290607	Nucleotide-binding universal stress protein, UspA family;Universal stress protein
31.3736	30.7382	30.3104	31.6647	31.453	31.273		0.932543	0.0838425	0.656179	1.5759	2625290610;Pd630_LPD04047	2625290610;Pd630_LPD04047	Nitroreductase family protein;Putative NAD(P)H nitroreductase acg
27.5037	27.4485	27.7024	31.5185	32.398	32.3436	+	3.98229	0	4.53518	23.186	Pd630_LPD04048;2625290617	Pd630_LPD04048;2625290617	Uncharacterized protein;protein of unknown function (DUF1876)
27.1685	26.696	26.2228	27.9747	27.6886	27.3179	+	1.35508	0.0353549	0.964591	1.95151	2625290618	2625290618	Diacylglycerol O-acyltransferase
30.7938	30.53	29.8276	31.7282	31.9078	31.8237	+	2.09507	0.00869858	1.43609	2.70586	2625290624;Pd630_LPD04053	2625290624	Flavodoxin;hypothetical protein
26.4575	26.5666	26.6574	28.1629	27.2686	27.7208	+	1.92288	0.011766	1.15691	2.22979	2625290625;Pd630_LPD04054	2625290625;Pd630_LPD04054	trehalose 6-phosphatase;putative glycosyl hydrolase
29.4481	29.6081	29.403	30.0473	30.1029	29.9628	+	2.75289	0.00356637	0.551231	1.46534	Pd630_LPD04057;2625290628	Pd630_LPD04057;2625290628	Transcriptional regulatory protein devR (dosR);two component transcriptional regulator, LuxR family
28.07	28.2216	28.1202	27.8813	28.132	NaN		0.495518	0.294391	-0.130606	0.913447	Pd630_LPD04058;2625290629	Pd630_LPD04058;2625290629	Redox sensor histidine kinase response regulator devS;Signal transduction histidine kinase
27.4227	27.8566	NaN	29.7668	29.2846	29.8401	+	2.25557	0.00621777	1.99086	3.97475	2625290640;Pd630_LPD04065	2625290640;Pd630_LPD04065	3-oxoacyl-[acyl-carrier-protein] synthase-3;3-oxoacyl-[acyl-carrier-protein] synthase 3
30.0587	28.5301	26.5153	31.5727	31.0464	31.0813	+	1.29151	0.0394601	2.86541	7.28742	2625290641;Pd630_LPD04066	2625290641;Pd630_LPD04066	CBS domain-containing protein;Uncharacterized protein
28.8568	28.8236	28.5518	27.6966	NaN	NaN		0	1	-1.04747	0.483817	2625290653	2625290653	Pimeloyl-ACP methyl ester carboxylesterase
30.8228	31.3127	30.8393	NaN	NaN	NaN		NaN	1	0	1	2625290660	2625290660	hypothetical protein
30.1858	30.421	30.145	NaN	NaN	NaN		NaN	1	0	1	Pd630_LPD04092;2625290668	Pd630_LPD04092;2625290668	hypothetical protein;Cupredoxin-like domain-containing protein
27.3292	27.7174	27.7866	NaN	27.0582	26.6363	+	1.29301	0.0394506	-0.763833	0.58893	2625290669	2625290669	Enoyl-CoA hydratase/carnithine racemase
28.4991	28.1806	28.0984	28.4909	28.3079	28.2099		0.200986	0.740873	0.0768401	1.05471	2625290672;Pd630_LPD04096	2625290672;Pd630_LPD04096	acyltransferase, WS/DGAT/MGAT;Putative diacylglycerol O-acyltransferase
NaN	NaN	NaN	28.3709	28.2743	28.3916		NaN	1	0	1	2625290683	2625290683	hypothetical protein
33.7314	33.8153	33.8109	34.4279	34.6168	34.5082	+	3.5535	0.00120879	0.731805	1.66072	2625290688	2625290688	starvation-inducible DNA-binding protein
32.8172	32.319	32.1523	32.2123	34.1323	33.474		0.636273	0.190283	0.84337	1.79424	2625290689	2625290689	hypothetical protein
30.6616	31.0528	31.6317	29.9203	NaN	31.3633		0.285251	0.588069	-0.473637	0.720147	2625290697	2625290697	Cutinase
28.4302	28.3275	28.3109	28.0332	28.4038	28.3199		0.367272	0.445271	-0.103883	0.930525	2625290699	2625290699	GAF domain-containing protein
28.9653	29.4167	28.9213	29.1912	28.6329	28.6791		0.485754	0.302925	-0.266694	0.831222	2625290706	2625290706	hypothetical protein
27.3664	27.5168	27.389	27.1551	27.4241	27.407		0.409939	0.385351	-0.0953395	0.936052	2625290713;Pd630_LPD04127	2625290713;Pd630_LPD04127	Phytoene dehydrogenase-related protein;Protein p49
28.1358	28.4948	28.4976	NaN	NaN	NaN		NaN	1	0	1	2625290717	2625290717	NADH dehydrogenase
27.8838	27.7343	28.7141	28.913	28.4368	28.7616		0.818355	0.110114	0.593048	1.50843	2625290719;Pd630_LPD04133	2625290719;Pd630_LPD04133	phosphate uptake regulator, PhoU;Phosphate transport system protein phoU
27.5219	27.714	27.3582	29.0907	29.4711	29.1614	+	3.4089	0.00139823	1.70976	3.27107	2625290725;Pd630_LPD04139	2625290725;Pd630_LPD04139	xanthine dehydrogenase YagT iron-sulfur-binding subunit;Putative xanthine dehydrogenase yagT iron-sulfur-binding subunit
28.6073	29.1959	29.0898	29.3473	29.123	29.5159		0.785972	0.120277	0.364376	1.28732	2625290726;Pd630_LPD04140	2625290726;Pd630_LPD04140	xanthine dehydrogenase YagS FAD-binding subunit;Putative xanthine dehydrogenase YagS FAD-binding subunit
30.4514	30.8233	30.7677	30.9654	30.9551	30.9655		1.14148	0.054134	0.281228	1.21523	2625290727	2625290727	xanthine dehydrogenase YagR molybdenum-binding subunit
NaN	NaN	NaN	29.449	29.2789	29.4662		NaN	1	0	1	2625290730	2625290730	Predicted ATPase
28.5647	28.3296	28.7518	29.1922	29.7644	28.8034		1.08725	0.0613491	0.704608	1.6297	2625290732;Pd630_LPD04146	2625290732;Pd630_LPD04146	Secretory lipase;putative inactive lipase
35.9215	36.0147	35.929	35.9257	35.8357	35.8697		0.915891	0.0873915	-0.0780017	0.947369	2625290733;REV__2625293266;2625290334	2625290733	non-ribosomal peptide synthase domain TIGR01720/amino acid adenylation domain-containing protein;NA;alkanesulfonate monooxygenase
33.1661	33.1132	32.9227	33.1916	33.2291	32.9799		0.243879	0.666005	0.0661583	1.04693	Pd630_LPD04150;2625290735	Pd630_LPD04150;2625290735	hypothetical protein;RNA polymerase-binding protein
NaN	NaN	NaN	28.7978	28.9987	30.0837		NaN	1	0	1	2625290736	2625290736	non-ribosomal peptide synthase domain TIGR01720/amino acid adenylation domain-containing protein
28.1857	28.201	27.99	27.5583	28.5064	27.7008		0.269217	0.619274	-0.20374	0.868296	2625290737;Pd630_LPD04152	2625290737;Pd630_LPD04152	dolichol-phosphate mannosyltransferase;Dolichol-phosphate mannosyltransferase
27.0539	27.3287	NaN	28.539	29.0994	28.3712	+	1.78729	0.014656	1.47858	2.78674	2625290741	2625290741	hypothetical protein
30.9653	31.5607	31.6294	32.023	31.8465	31.8489		1.11971	0.0571311	0.520993	1.43494	Pd630_LPD04158;2625290743	Pd630_LPD04158;2625290743	IMP dehydrogenase;CBS domain-containing protein
29.5988	30.2335	29.8781	30.0239	29.747	29.7484		0.11239	0.890505	-0.0637061	0.956803	2625290744;Pd630_LPD04159	2625290744;Pd630_LPD04159	hypothetical protein;hypothetical protein
27.6384	27.5917	27.8554	28.8067	29.0719	29.3084	+	2.92518	0.0021658	1.36719	2.57967	Pd630_LPD04169;2625290751	Pd630_LPD04169;2625290751	Uncharacterized protein;hypothetical protein
31.5201	31.537	31.3501	31.2788	31.2555	31.0434	+	1.34977	0.0356192	-0.276523	0.825578	2625290754	2625290754	TldD protein
31.1228	31.0167	31.2182	31.4428	31.3545	31.345	+	1.77846	0.0147127	0.261525	1.19875	2625290755;Pd630_LPD04173	2625290755;Pd630_LPD04173	Predicted Zn-dependent protease or its inactivated homolog;hypothetical protein
NaN	NaN	NaN	28.2438	28.4462	26.9676		NaN	1	0	1	Pd630_LPD04177;2625290759	Pd630_LPD04177;2625290759	HTH-type transcriptional regulator pksA;transcriptional regulator, TetR family
31.0994	30.7634	30.6838	30.5465	30.6636	30.3584		0.984174	0.075591	-0.326063	0.797711	2625290761	2625290761	hypothetical protein
27.8529	NaN	27.0557	28.5334	28.538	27.9892		1.00778	0.0717401	0.899241	1.86508	Pd630_LPD04182;2625290762	Pd630_LPD04182;2625290762	Uncharacterized protein;cobaltochelatase CobN subunit
26.9239	26.5985	26.2196	27.4758	27.7184	NaN	+	1.45237	0.0294295	1.01641	2.02287	2625290763;Pd630_LPD04183	2625290763;Pd630_LPD04183	precorrin-3B synthase;Precorrin-3B synthase
NaN	25.827	NaN	27.1183	26.4715	26.4602		0	1	0.856392	1.8105	Pd630_LPD04185;2625290765	Pd630_LPD04185;2625290765	Cobalamin biosynthesis protein CobIJ;precorrin-2 C20-methyltransferase / precorrin-3B C17-methyltransferase
33.7126	33.33	33.2746	32.8968	32.2797	32.8346	+	1.48604	0.0275245	-0.768733	0.586933	2625290771	2625290771	Uncharacterized conserved protein YbjT, contains NAD(P)-binding and DUF2867 domains
28.1858	28.2125	27.6289	28.8457	29.3038	NaN	+	1.42305	0.0307606	1.06568	2.09316	2625290780	2625290780	fatty-acyl-CoA synthase
26.7222	26.9724	26.7752	NaN	NaN	NaN		NaN	1	0	1	2625290782	2625290782	Phenylacetate-coenzyme A ligase PaaK, adenylate-forming domain family
30.6705	29.8213	29.93	NaN	NaN	NaN		NaN	1	0	1	Pd630_LPD04209;2625290787	Pd630_LPD04209;2625290787	hypothetical protein;hypothetical protein
28.9719	29.4206	29.16	28.8655	26.9623	27.2927		1.15522	0.0526062	-1.47728	0.359165	2625290789	2625290789	D-alanyl-D-alanine carboxypeptidase
29.5491	NaN	NaN	27.9723	28.4512	28.5087		0	1	-1.23836	0.423855	2625290792;2625291279	2625290792	hypothetical protein;hypothetical protein
29.4172	29.9584	29.9096	30.2552	29.8568	29.662		0.264858	0.626725	0.162931	1.11956	2625290793;2625293994;2625291293	2625290793;2625293994;2625291293	Polyketide cyclase / dehydrase and lipid transport;Polyketide cyclase / dehydrase and lipid transport;Polyketide cyclase / dehydrase and lipid transport
26.3434	28.0221	29.0544	NaN	NaN	NaN		NaN	1	0	1	2625290794	2625290794	Gas vesicle protein
27.683	27.9751	28.3604	27.6848	28.4904	28.352		0.207073	0.73123	0.169589	1.12474	2625290795	2625290795	Gas vesicle synthesis protein GvpL/GvpF
26.3332	26.0469	26.6558	26.9763	28.2568	27.4789	+	1.38773	0.0331065	1.22539	2.33819	2625290796	2625290796	Gas vesicle protein G
26.6714	26.929	27.1209	NaN	NaN	NaN		NaN	1	0	1	2625290799;Pd630_LPD04221	2625290799;Pd630_LPD04221	Gas vesicle synthesis protein GvpL/GvpF;Protein gvpL 1
28.4693	28.7894	28.8522	30.4821	29.8648	31.205	+	1.95834	0.0106943	1.81371	3.51544	2625290802	2625290802	CsbD-like
26.9623	27.9761	27.7467	27.3058	28.009	29.0221		0.397995	0.40046	0.550605	1.4647	2625290814;Pd630_LPD04236	2625290814	monosaccharide ABC transporter substrate-binding protein, CUT2 family;D-xylose-binding periplasmic protein
30.6657	30.5607	30.6278	29.9181	29.2871	29.6575	+	2.23648	0.00628249	-0.99713	0.500996	2625290818	2625290818	2-haloacid dehalogenase
27.3712	27.4519	27.5165	26.9651	28.6054	28.5285		0.474417	0.314034	0.586447	1.50154	2625290820;Pd630_LPD03613	2625290820	non-ribosomal peptide synthase domain TIGR01720/amino acid adenylation domain-containing protein;Dimodular nonribosomal peptide synthase
29.5228	29.7531	29.2907	NaN	NaN	NaN		NaN	1	0	1	2625290830;Pd630_LPD04248	2625290830;Pd630_LPD04248	hypothetical protein;putative oxidoreductase yghA
27.8102	28.5841	28.1735	30.0432	30.7568	30.2271	+	2.64967	0.00397556	2.15311	4.44785	2625290831	2625290831	Clp amino terminal domain-containing protein, pathogenicity island component
30.8182	30.9277	31.1227	31.3318	30.6727	30.8031		0.0311058	1	-0.0203387	0.986001	2625290835	2625290835	rod shape-determining protein MreB
26.8164	27.431	26.9316	27.6906	27.5672	NaN		0.977619	0.0764015	0.569221	1.48372	2625290839;Pd630_LPD04281	2625290839	protein of unknown function (DUF1931);hypothetical protein
28.4305	28.8133	28.2809	NaN	NaN	NaN		NaN	1	0	1	2625290842;Pd630_LPD04284	2625290842;Pd630_LPD04284	amino acid/polyamine/organocation transporter, APC superfamily;putative amino-acid permease C15C4.04c
31.4211	31.6008	31.5713	30.0495	29.9751	29.7341	+	3.89493	0	-1.61146	0.327266	2625290843	2625290843	FAD/FMN-containing dehydrogenase
32.1397	32.3989	32.4417	31.395	31.4562	31.3335	+	3.11857	0.00234177	-0.931864	0.52418	2625290845	2625290845	uracil phosphoribosyltransferase
27.0148	26.5594	27.2807	27.3145	27.4593	27.3885		0.949779	0.0806924	0.43579	1.35265	2625290846;Pd630_LPD04288	2625290846;Pd630_LPD04288	Protein of unknown function (DUF1688);Uracil catabolism protein 4
30.7239	30.4776	30.3204	31.2966	31.1969	31.221	+	2.41903	0.00516279	0.730855	1.65962	2625290847	2625290847	GTP cyclohydrolase II
27.9163	28.1101	28.1003	27.7643	28.4176	29.3456		0.431376	0.360466	0.466934	1.38217	2625290848;Pd630_LPD04291	2625290848;Pd630_LPD04291	Uncharacterized conserved protein, DUF2252 family;hypothetical protein
NaN	NaN	NaN	27.1907	27.0647	27.7349		NaN	1	0	1	2625290858	2625290858	hypothetical protein
27.6357	28.3343	27.9431	NaN	NaN	NaN		NaN	1	0	1	Pd630_LPD04313;2625290868	Pd630_LPD04313;2625290868	hypothetical protein;Predicted peroxiredoxin
25.5508	25.922	26.0925	NaN	NaN	NaN		NaN	1	0	1	2625290878;Pd630_LPD04326	2625290878;Pd630_LPD04326	two-component system, NarL family, sensor kinase;putative sensor histidine kinase NarS
28.1614	28.4761	27.6043	29.2203	28.899	28.9757	+	1.59908	0.0217463	0.951065	1.9333	Pd630_LPD04390;2625290899	Pd630_LPD04390;2625290899	Putative aldehyde dehydrogenase dhaS;aldehyde dehydrogenase (NAD+)
30.6949	30.8788	30.6751	30.7195	30.9394	30.6128		0.021933	1	0.00762367	1.0053	2625290910	2625290910	transcriptional regulator, IclR family
29.1184	29.4755	29.2596	31.2083	31.2276	30.785	+	3.26006	0.00114909	1.78915	3.45612	Pd630_LPD04401;2625290912	Pd630_LPD04401;2625290912	hypothetical protein;Pimeloyl-ACP methyl ester carboxylesterase
27.6913	27.9643	27.6568	29.6202	28.2788	29.3019	+	1.44711	0.0296158	1.29617	2.45576	2625290913;Pd630_LPD04402	2625290913;Pd630_LPD04402	hypothetical protein;hypothetical protein
29.9432	31.0181	30.5679	32.1641	32.1787	32.1064	+	2.20055	0.00717355	1.63997	3.11659	2625290917;Pd630_LPD04406	2625290917	alcohol dehydrogenase;Alcohol dehydrogenase
28.3797	28.6065	28.4955	NaN	NaN	NaN		NaN	1	0	1	2625290927;Pd630_LPD04415	2625290927;Pd630_LPD04415	excinuclease ABC subunit A;excinuclease ABC, A subunit
25.5006	24.9221	26.5425	24.7178	25.103	24.9556		0.680695	0.165393	-0.7296	0.603071	Pd630_LPD04421;2625290934	Pd630_LPD04421;2625290934	HTH-type transcriptional regulator BenM;transcriptional regulator, LysR family
29.3122	29.1426	29.7773	29.8721	28.3786	28.9188		0.302666	0.555006	-0.35425	0.782276	2625290946	2625290946	TIGR03086 family protein
26.4149	26.3978	26.7791	27.4507	28.6483	28.8141	+	1.78031	0.0147418	1.77377	3.41946	2625290959	2625290959	fatty-acyl-CoA synthase
29.3444	29.559	29.3216	29.4256	28.9727	28.8588		0.788163	0.119621	-0.322599	0.799628	2625290964	2625290964	transcriptional regulator, TetR family
NaN	NaN	NaN	28.0744	26.9226	27.5269		NaN	1	0	1	2625290965	2625290965	betaine-aldehyde dehydrogenase
26.8635	26.7353	26.7218	NaN	NaN	NaN		NaN	1	0	1	2625290971	2625290971	NAD(P)-dependent dehydrogenase, short-chain alcohol dehydrogenase family
25.3044	25.5223	25.0279	26.0774	26.4682	NaN	+	1.60862	0.0211067	0.987953	1.98337	2625290987;2625294258;2625293243	2625290987	aldehyde dehydrogenase (NAD+);Acyl-CoA reductase;Acyl-CoA reductase
NaN	NaN	NaN	29.3155	29.4641	29.3934		NaN	1	0	1	2625290990	2625290990	hypothetical protein
25.7652	NaN	25.9914	27.2273	26.327	26.9093		1.12809	0.0561523	0.942866	1.92234	2625291014	2625291014	transcriptional regulator, TetR family
27.9502	27.4115	27.3109	28.2534	27.8385	27.6863		0.636883	0.190093	0.368538	1.29104	2625291015	2625291015	transcriptional regulator, TetR family
26.1227	26.483	26.1475	27.2364	26.308	26.4552		0.598497	0.211501	0.415482	1.33374	2625291016;2625290985	2625291016	hypothetical protein;hypothetical protein
NaN	NaN	NaN	31.1059	31.2798	30.8174		NaN	1	0	1	2625291030	2625291030	catalase
30.7847	31.5723	30.9203	34.4499	34.0967	33.7751	+	3.19502	0.00142761	3.01483	8.08264	2625291032;Pd630_LPD04550	2625291032;Pd630_LPD04550	propane monooxygenase large subunit;Methane monooxygenase component A alpha chain
27.1393	28.5122	27.8746	30.8963	31.5808	30.4614	+	2.44039	0.00493401	3.13749	8.79993	2625291033;Pd630_LPD04551	2625291033;Pd630_LPD04551	propane monooxygenase reductase subunit;Methane monooxygenase component C
27.6729	28.5283	28.4883	31.4156	31.4466	31.2297	+	3.39982	0.00138596	3.13417	8.77968	2625291034;Pd630_LPD04552	2625291034;Pd630_LPD04552	propane monooxygenase small subunit;Methane monooxygenase component A beta chain
26.4688	27.0137	26.6954	30.7654	28.6964	29.6553	+	2.06907	0.0100986	2.97974	7.88845	2625291036	2625291036	hypothetical protein
26.0198	26.454	26.3005	30.9389	30.777	30.3999	+	4.58077	0	4.44716	21.8137	2625291037	2625291037	Metal-sulfur cluster biosynthetic enzyme
NaN	26.0523	26.1923	30.2083	30.04	30.2438	+	4.52389	0	4.0417	16.4692	2625291038	2625291038	NAD+-dependent secondary alcohol dehydrogenase Adh1
31.3437	31.9963	31.3129	33.6638	33.862	33.2203	+	2.64519	0.00396748	2.03109	4.08714	Pd630_LPD04557;2625291039	Pd630_LPD04557;2625291039	60 kDa chaperonin 3;chaperonin GroEL
31.2094	31.4733	31.4182	33.6285	33.0625	33.5312	+	3.34976	0.00129508	2.04044	4.1137	2625291040;Pd630_LPD04558	2625291040	Quinol monooxygenase YgiN;hypothetical protein
NaN	NaN	NaN	28.6224	28.6941	28.2496		NaN	1	0	1	2625291041	2625291041	glycolate oxidase
28.2776	28.8162	27.9605	30.6718	29.7286	29.082	+	1.31695	0.0372579	1.47602	2.78179	2625291043;Pd630_LPD04561	2625291043;Pd630_LPD04561	Transcriptional regulator of acetoin/glycerol metabolism;Acetoin dehydrogenase operon transcriptional activator AcoR
27.9048	28.0587	27.6525	NaN	NaN	27.7796		0	1	-0.0924053	0.937958	2625291047	2625291047	Uncharacterized conserved protein YbjT, contains NAD(P)-binding and DUF2867 domains
31.6789	28.1989	30.2241	NaN	NaN	26.391		0	1	-3.64299	0.0800483	2625291052	2625291052	Methyltransferase domain-containing protein
29.422	28.1562	28.7269	NaN	NaN	NaN		NaN	1	0	1	2625291065;Pd630_LPD03615	2625291065;Pd630_LPD03615	Ethanolamine utilisation protein EutQ;Ethanolamine utilization protein eutQ
30.3175	30.8025	30.4816	30.0565	30.597	30.4813		0.289317	0.579218	-0.155647	0.89773	2625291076	2625291076	transcriptional regulator, TetR family
32.3592	32.23	32.2154	31.6776	32.0119	31.581	+	1.68011	0.0175142	-0.511376	0.701553	2625291077	2625291077	deazaflavin-dependent oxidoreductase, nitroreductase family
31.4193	31.6676	30.8812	32.7438	32.9531	32.627	+	2.35317	0.00589441	1.45193	2.73574	2625291078	2625291078	ChaB protein
31.0561	31.2796	31.0544	30.6322	30.5974	30.6434	+	2.57573	0.00454721	-0.505676	0.70433	2625291086;Pd630_LPD06798;2625293169	2625291086	malate dehydrogenase (oxaloacetate-decarboxylating);NAD-dependent malic enzyme;malate dehydrogenase (oxaloacetate-decarboxylating)
28.4289	28.6442	28.1828	NaN	NaN	NaN		NaN	1	0	1	2625291087	2625291087	hypothetical protein
27.3342	27.0149	27.1643	NaN	NaN	NaN		NaN	1	0	1	2625291111	2625291111	transcriptional regulator, GntR family
30.8612	30.6126	30.5586	30.5011	30.4704	30.3629		1.07049	0.0630821	-0.232681	0.851052	2625291161	2625291161	(S)-ureidoglycine aminohydrolase
28.8251	29.3461	29.1119	29.3241	29.3103	29.3862		0.739713	0.139688	0.245855	1.1858	2625291173	2625291173	Protein of unknown function (DUF1298)
34.5472	34.6258	34.5712	33.9041	33.7329	33.8022	+	3.82068	0	-0.768321	0.5871	2625291177;Pd630_LPD04768	2625291177	succinate-semialdehyde dehydrogenase / glutarate-semialdehyde dehydrogenase;Succinate-semialdehyde dehydrogenase [NADP+]
NaN	NaN	NaN	29.7877	29.8475	29.7519		NaN	1	0	1	2625291195	2625291195	methyltransferase, TIGR00027 family
27.4476	27.7441	27.5853	27.7394	27.5784	27.9166		0.514738	0.2767	0.15248	1.11148	2625291202	2625291202	4-hydroxy-tetrahydrodipicolinate synthase
28.6173	27.4067	28.339	28.953	28.7412	29.105		0.999869	0.072395	0.812051	1.75571	2625291208	2625291208	isocitrate dehydrogenase
30.4658	30.6366	30.3245	30.892	29.9404	30.5563		0.0143929	1	-0.0127347	0.991212	2625291209	2625291209	alkanesulfonate monooxygenase
29.267	29.1902	29.298	28.9881	29.813	29.9627		0.479181	0.309497	0.336204	1.26243	2625291232	2625291232	Uncharacterized membrane protein
27.1515	27.4952	27.1991	NaN	NaN	NaN		NaN	1	0	1	2625291249	2625291249	6-phosphogluconolactonase, cycloisomerase 2 family
26.8215	26.8146	27.1238	NaN	NaN	NaN		NaN	1	0	1	2625291264	2625291264	hypothetical protein
26.5723	26.4786	25.6331	NaN	NaN	NaN		NaN	1	0	1	2625291284;Pd630_LPD03816	2625291284;Pd630_LPD03816	hypothetical protein;hypothetical protein
28.9893	29.1904	28.961	29.6221	29.7742	29.5015	+	2.26626	0.00626263	0.585688	1.50075	2625291290	2625291290	PAS domain S-box-containing protein
25.7179	26.4829	26.3394	28.5832	27.8801	28.5265	+	2.5648	0.00444444	2.14989	4.43794	2625291295	2625291295	Gas vesicle synthesis protein GvpL/GvpF
28.3147	28.7271	28.7277	29.2938	NaN	29.1293	+	1.34278	0.0360329	0.621734	1.53872	2625291319	2625291319	alpha/beta hydrolase fold
26.6581	27.3779	27.0449	28.5388	28.4023	28.1998	+	2.37905	0.00570513	1.35331	2.55498	2625291320;Pd630_LPD04334	2625291320;Pd630_LPD04334	DNA-binding response regulator, NarL/FixJ family, contains REC and HTH domains;hypothetical protein
NaN	NaN	NaN	28.9914	28.3262	28.6664		NaN	1	0	1	Pd630_LPD04333;2625291321	Pd630_LPD04333;2625291321	Tetracenomycin polyketide synthesis 8-O-methyl transferase tcmO;Dimerisation domain-containing protein
NaN	NaN	NaN	28.6116	29.0138	28.7172		NaN	1	0	1	2625291322;Pd630_LPD04332	2625291322;Pd630_LPD04332	Flavin-binding monooxygenase-like;Flavin-containing monooxygenase YUCCA8
26.9545	26.7551	27.5454	27.2963	26.6629	27.1258		0.0649706	0.96799	-0.0566374	0.961503	2625291324	2625291324	Catechol 2,3-dioxygenase
27.0622	26.6866	27.1379	26.4841	27.0625	NaN		0.260091	0.636636	-0.188919	0.877263	2625291330;Pd630_LPD04527	2625291330;Pd630_LPD04527	Uncharacterized conserved protein, DUF2252 family;hypothetical protein
29.7781	29.5374	29.4943	29.7665	29.3842	29.6461		0.0100179	1	-0.00435702	0.996984	2625291349	2625291349	transcriptional regulator, IclR family
26.6788	26.5783	26.934	NaN	NaN	NaN		NaN	1	0	1	2625291350	2625291350	transcriptional regulator, TetR family
28.2072	30.212	29.2598	29.9599	30.7147	30.5271		0.87941	0.0950106	1.17427	2.25678	2625291363;Pd630_LPD03622	2625291363;Pd630_LPD03622	Cupin domain-containing protein;hypothetical protein
NaN	NaN	NaN	29.2735	29.175	28.7825		NaN	1	0	1	2625291365;Pd630_LPD04363	2625291365;Pd630_LPD04363	TIGR03083 family protein;hypothetical protein
31.1858	31.1333	31.1324	29.2764	30.0817	29.2537	+	2.38739	0.00555987	-1.61327	0.326858	2625291372	2625291372	RibD C-terminal domain-containing protein
29.3724	29.5042	29.6282	29.1858	29.4401	28.7483		0.810661	0.111627	-0.37688	0.770101	2625291379;Pd630_LPD04872	2625291379;Pd630_LPD04872	NAD(P)-dependent dehydrogenase, short-chain alcohol dehydrogenase family;putative oxidoreductase
30.2377	30.1111	29.9874	30.1045	29.8239	29.8704		0.72597	0.145408	-0.179174	0.883208	Pd630_LPD04900;2625291399	Pd630_LPD04900;2625291399	putative HTH-type transcriptional regulator yagI;transcriptional regulator, IclR family
25.0543	24.5361	25.007	25.1863	NaN	NaN		0	1	0.320516	1.24878	Pd630_LPD04912;2625291411	Pd630_LPD04912;2625291411	putative oxidoreductase;Short-chain dehydrogenase
30.3569	29.7031	30.1943	29.0307	28.923	27.9834	+	1.69067	0.0173556	-1.43903	0.368816	2625291413;Pd630_LPD04914	2625291413;Pd630_LPD04914	dolichol-phosphate mannosyltransferase;Dolichol-phosphate mannosyltransferase
31.262	31.3766	31.224	32.174	32.0137	31.8941	+	2.86588	0.00254545	0.739705	1.66983	2625291414	2625291414	Xaa-Pro dipeptidase
31.8087	31.8058	31.851	31.7379	31.7895	32.12		0.192826	0.756121	0.0606499	1.04294	2625291415	2625291415	5'-3' exonuclease
30.3427	30.3556	30.4328	29.3419	28.7976	29.1084	+	2.89532	0.00236132	-1.2944	0.407704	2625291416;Pd630_LPD04917	2625291416;Pd630_LPD04917	protein of unknown function (DUF4333);Uncharacterized protein
28.2934	28.293	28.2045	28.1208	28.0002	27.6954	+	1.17475	0.0498363	-0.324825	0.798395	2625291421;Pd630_LPD04922	2625291421;Pd630_LPD04922	proteasome accessory factor C;Protein pafC
29.0652	29.227	29.0154	28.1957	NaN	28.5178	+	1.84144	0.0131507	-0.745821	0.596329	2625291422;Pd630_LPD04923	2625291422;Pd630_LPD04923	transcriptional regulator;Protein pafB
33.6028	33.6483	33.711	33.5149	33.7082	33.6874		0.0887713	0.92925	-0.0171852	0.988159	2625291423;Pd630_LPD04924	2625291423;Pd630_LPD04924	proteasome accessory factor A;Pup--protein ligase
29.1629	29.3726	28.8835	28.477	28.4179	NaN	+	1.48229	0.0276536	-0.692212	0.618904	2625291424	2625291424	undecaprenyl-diphosphatase
34.1066	34.089	34.0554	33.1382	32.9587	33.1294	+	4.12453	0	-1.00819	0.49717	2625291425	2625291425	proteasome alpha subunit
28.3092	28.8912	28.8254	27.5098	28.6885	28.7282		0.345006	0.478561	-0.36639	0.775721	2625291426	2625291426	proteasome endopeptidase complex, beta component Threonine peptidase. MEROPS family T01B
30.5522	29.6279	31.0995	32.3073	32.9847	32.8221	+	2.06022	0.009985	2.27821	4.85075	2625291427	2625291427	prokaryotic ubiquitin-like protein Pup
32.0717	32.1311	32.0762	31.9305	31.9746	31.965	+	2.36781	0.0055887	-0.136269	0.909869	2625291428;Pd630_LPD04930	2625291428;Pd630_LPD04930	proteasome accessory factor A;Pup deamidase/depupylase
29.1387	29.1936	28.9185	29.1464	29.2952	29.1333		0.474267	0.314126	0.108053	1.07777	2625291429;Pd630_LPD04931	2625291429;Pd630_LPD04931	deazaflavin-dependent oxidoreductase, nitroreductase family;hypothetical protein
33.0493	32.9882	32.9379	32.9234	32.6981	32.8776		0.980187	0.0760472	-0.15878	0.895782	2625291431	2625291431	proteasome-associated ATPase
30.7138	30.3999	31.0686	30.9215	31.0747	30.7826		0.399103	0.398806	0.198834	1.14777	Pd630_LPD04935;2625291433	Pd630_LPD04935;2625291433	tRNA (adenine-N(1)-)-methyltransferase TrmI;tRNA (adenine57-N1/adenine58-N1)-methyltransferase
32.6735	32.7241	32.3361	33.0264	33.5009	33.2014	+	1.64487	0.0186868	0.66502	1.58559	2625291436	2625291436	ATP phosphoribosyltransferase
30.6981	30.3486	30.3304	31.0946	31.1658	30.8611	+	1.73837	0.0152505	0.581468	1.49637	Pd630_LPD04939;2625291437	Pd630_LPD04939;2625291437	Phosphoribosyl-ATP pyrophosphatase;phosphoribosyl-ATP pyrophosphatase
29.8982	30.0621	29.9123	NaN	NaN	NaN		NaN	1	0	1	Pd630_LPD04944;2625291442	Pd630_LPD04944;2625291442	hypothetical protein;Predicted ATP-dependent carboligase, ATP-grasp superfamily
28.9682	28.4995	28.1788	NaN	NaN	NaN		NaN	1	0	1	2625291444;Pd630_LPD04946	2625291444;Pd630_LPD04946	nitrite reductase (NADH) large subunit;Nitrite reductase [NAD(P)H]
NaN	NaN	NaN	29.8611	28.253	29.2817		NaN	1	0	1	2625291448;Pd630_LPD04950	2625291448	Protein of unknown function (DUF3224);hypothetical protein
30.7552	29.9093	30.0338	28.0167	28.4261	NaN	+	1.90309	0.0120932	-2.01133	0.248045	Pd630_LPD04952;2625291450	Pd630_LPD04952;2625291450	hypothetical protein;hypothetical protein
29.5757	27.9407	28.7438	NaN	NaN	NaN		NaN	1	0	1	2625291452	2625291452	Methyltransferase domain-containing protein
29.4096	29.651	29.5458	28.6619	27.8356	28.5247	+	1.96831	0.0106497	-1.19471	0.436874	Pd630_LPD04955;2625291453	Pd630_LPD04955;2625291453	hypothetical protein;IclR helix-turn-helix domain-containing protein
30.0775	30.4109	30.2649	31.1119	31.494	31.1763	+	2.56856	0.00446125	1.00959	2.01333	2625291459	2625291459	cysteinyl-tRNA synthetase
28.9274	29.0831	28.7554	28.8223	29.1603	28.7722		0.00789728	1	-0.00370852	0.997433	2625291460;Pd630_LPD04961	2625291460;Pd630_LPD04961	conserved hypothetical protein;hypothetical protein
31.1014	31.2421	31.0131	30.4372	30.2811	30.2856	+	3.13273	0.00176358	-0.784256	0.580651	2625291461;Pd630_LPD04962	2625291461;Pd630_LPD04962	conserved hypothetical protein;hypothetical protein
30.0663	30.2044	29.7956	30.0458	30.3778	30.473		0.716548	0.150104	0.276782	1.21149	2625291462	2625291462	probable phosphomutase, MSMEG_4193 family
28.0503	28.0547	28.4029	NaN	NaN	NaN		NaN	1	0	1	2625291463;Pd630_LPD04964	2625291463;Pd630_LPD04964	undecaprenyl-diphosphatase;Undecaprenyl-diphosphatase
31.6326	31.5694	31.5435	31.5487	31.7195	31.8653		0.609183	0.206342	0.129368	1.09381	2625291464	2625291464	Predicted oxidoreductase
28.5819	28.5097	28.4615	28.8235	28.9485	28.6823	+	1.62601	0.0200422	0.300371	1.23146	2625291466	2625291466	iron complex transport system substrate-binding protein
30.3621	30.2406	30.0146	30.2806	30.4943	30.3299		0.603701	0.209026	0.162479	1.11921	2625291470	2625291470	hypothetical protein
31.3865	31.2227	31.242	30.9808	30.7446	30.6868	+	2.00663	0.0100932	-0.47965	0.717151	2625291472	2625291472	dihydroorotate oxidase A
31.3771	31.1826	31.1391	32.4185	32.6426	32.5841	+	3.72718	0	1.31545	2.4888	2625291479;2625295542;2625294355	2625291479	Uncharacterized conserved protein;Saccharopine dehydrogenase NADP binding domain-containing protein;Uncharacterized conserved protein
36.8114	36.6977	36.706	36.0145	35.9149	35.8863	+	3.93757	0	-0.799817	0.574422	2625291481	2625291481	malate synthase
29.1157	28.6975	28.867	27.7879	NaN	NaN		0	1	-1.10556	0.464723	2625291482	2625291482	von Willebrand factor type A domain-containing protein
27.2622	26.7561	27.0734	27.7387	NaN	NaN		0	1	0.70811	1.63366	2625291483;Pd630_LPD04986	2625291483;Pd630_LPD04986	hypothetical protein;Transmembrane protein with metallophosphoesterase domain
31.9116	31.8593	31.459	32.613	32.6268	32.8842	+	2.34156	0.00598769	0.964717	1.95168	2625291484;Pd630_LPD04987;Pd630_LPD07163;2625293516	2625291484;Pd630_LPD04987	glycine dehydrogenase (decarboxylating) alpha subunit /glycine dehydrogenase (decarboxylating) beta subunit;glycine dehydrogenase;Glycine dehydrogenase [decarboxylating];glycine dehydrogenase
29.5471	29.4846	29.3431	NaN	NaN	NaN		NaN	1	0	1	Pd630_LPD04988;2625291485	Pd630_LPD04988;2625291485	putative HTH-type transcriptional regulator;MerR HTH family regulatory protein
31.0679	31.4303	31.1237	31.5009	31.2832	31.5665		0.792488	0.118441	0.242877	1.18335	2625291486	2625291486	hypothetical protein
31.7502	31.7806	31.6702	30.5686	30.6781	29.9753	+	2.41285	0.0051457	-1.32635	0.398775	2625291487	2625291487	MerR family regulatory protein
30.4334	29.5577	30.0831	27.8639	27.3159	NaN	+	2.09149	0.00895484	-2.43484	0.184944	2625291488	2625291488	FHA domain-containing protein
31.7744	31.9483	31.7695	32.2787	32.4743	32.3067	+	2.45381	0.00502759	0.522552	1.43649	Pd630_LPD04992;2625291489	Pd630_LPD04992;2625291489	Glycine cleavage system H protein;glycine cleavage system H protein
26.8795	26.9413	27.3112	NaN	NaN	NaN		NaN	1	0	1	2625291490;Pd630_LPD04993	2625291490;Pd630_LPD04993	Uncharacterized conserved protein YlxW, UPF0749 family;UPF0749 protein
29.4488	29.4966	29.258	29.5053	29.6831	29.344		0.37693	0.43086	0.109651	1.07897	2625291494	2625291494	strictosidine synthase
NaN	28.2182	28.5856	28.1554	29.1856	28.3176		0.124063	0.873574	0.150937	1.11029	2625291495;Pd630_LPD04998	2625291495;Pd630_LPD04998	NUDIX domain-containing protein;Nudix hydrolase 3
29.6263	29.7466	29.5161	31.5794	31.3845	31.257	+	3.99037	0	1.77729	3.42782	Pd630_LPD05000;2625291497	Pd630_LPD05000;2625291497	putative saccharopine dehydrogenase;Saccharopine dehydrogenase NADP binding domain-containing protein
26.181	26.4455	26.759	28.6069	28.9169	29.6565	+	2.73962	0.00352735	2.59826	6.05554	2625291498;Pd630_LPD05001	2625291498;Pd630_LPD05001	NAD(P)-dependent dehydrogenase, short-chain alcohol dehydrogenase family;2,5-dichloro-2,5-cyclohexadiene-1,4-diol dehydrogenase
27.7867	27.7576	27.6054	NaN	NaN	NaN		NaN	1	0	1	2625291499	2625291499	transcriptional regulator, TetR family
33.591	33.5517	33.3911	33.3714	33.5186	33.295		0.577321	0.225586	-0.11625	0.922582	2625291500	2625291500	Carbon monoxide dehydrogenase subunit G
25.7847	25.9222	25.658	NaN	NaN	NaN		NaN	1	0	1	Pd630_LPD05006;2625291503	Pd630_LPD05006;2625291503	Putative L,D-transpeptidase;Lipoprotein-anchoring transpeptidase ErfK/SrfK
32.2887	32.4182	32.4788	32.8766	32.7798	32.7721	+	2.49808	0.00462478	0.414262	1.33262	2625291505;Pd630_LPD05008	2625291505;Pd630_LPD05008	GTP-binding protein;GTPase Der
31.7845	31.9408	31.7934	31.7527	32.0018	31.804		0.0499584	0.991584	0.013286	1.00925	2625291507	2625291507	23S rRNA pseudouridine2605 synthase
30.4628	30.3795	30.1881	29.3328	28.5478	28.9503	+	2.36079	0.00553655	-1.39984	0.37897	2625291512	2625291512	ADP-ribose pyrophosphatase
33.5152	33.8121	33.6163	33.6516	33.837	33.6899		0.307137	0.546517	0.0782623	1.05575	2625291513	2625291513	CTP synthase
31.3126	30.8287	30.8794	31.0022	30.8879	31.0972		0.0225588	1	-0.0111485	0.992302	2625291514;Pd630_LPD05017	2625291514;Pd630_LPD05017	Copper transport outer membrane protein, MctB;Channel-forming protein
26.0574	26.2273	25.8934	27.6378	27.3604	27.5228	+	3.49047	0.00154902	1.4476	2.72753	2625291516	2625291516	DNA replication and repair protein RecN
30.19	30.1092	29.8448	29.7709	29.8852	29.7598		1.01982	0.0701335	-0.242685	0.845171	Pd630_LPD05020;2625291517	Pd630_LPD05020;2625291517	putative inorganic polyphosphate/ATP-NAD kinase;NAD+ kinase
30.4164	30.6188	30.2598	29.3832	30.7873	30.1195		0.329378	0.504636	-0.334962	0.792805	Pd630_LPD05024;2625291521	Pd630_LPD05024;2625291521	hypothetical protein;hypothetical protein
32.1545	32.3374	32.0749	32.6414	32.8763	32.5617	+	1.83651	0.0130681	0.504224	1.41836	2625291524	2625291524	tyrosyl-tRNA synthetase
27.1045	26.8182	26.982	28.6027	28.4809	28.6169	+	4.16356	0	1.5986	3.02848	2625291526	2625291526	ABC-2 type transport system ATP-binding protein
29.4271	29.2348	29.08	28.6566	28.7721	28.5296	+	2.08108	0.00932648	-0.59454	0.662255	Pd630_LPD05033;2625291529	Pd630_LPD05033;2625291529	UPF0434 protein;Uncharacterized conserved protein YbaR, Trm112 family
32.4645	32.5901	32.5546	32.4165	32.2607	32.5564		0.601578	0.210176	-0.125237	0.916854	2625291530	2625291530	putative long chain acyl-CoA synthase
31.5546	31.2167	31.7445	32.4269	32.5219	32.4862	+	2.46446	0.0049113	0.973005	1.96292	2625291531	2625291531	argininosuccinate lyase
27.4757	27.5926	28.0481	27.9264	27.1778	27.8526		0.0625766	0.972344	-0.0531966	0.963798	2625291532	2625291532	argininosuccinate synthase
27.7329	28.0379	27.9237	28.0153	28.2054	28.3975		1.01965	0.0700889	0.307881	1.23789	Pd630_LPD05037;2625291533	Pd630_LPD05037;2625291533	Arginine repressor;transcriptional regulator, ArgR family
32.6067	32.567	32.333	32.3897	32.2792	32.3963		0.720221	0.148261	-0.147172	0.903019	2625291534	2625291534	ornithine carbamoyltransferase
32.1447	31.8392	31.8611	31.9216	32.0893	32.0308		0.234114	0.683483	0.0655499	1.04648	2625291535	2625291535	acetylornithine aminotransferase
30.224	30.1104	30.0561	30.3625	30.3823	30.6059	+	1.5896	0.0218755	0.320102	1.24842	2625291536	2625291536	N-acetylglutamate kinase
31.0411	31.163	30.9229	31.0579	31.1614	31.2095		0.537903	0.254634	0.100558	1.07219	2625291537	2625291537	glutamate N-acetyltransferase
28.307	28.1705	28.2765	28.3393	NaN	29.0187		0.705521	0.154665	0.42762	1.34501	2625291540	2625291540	phenylalanyl-tRNA synthetase beta subunit
31.9528	31.9667	31.7551	32.0968	32.1324	32.075	+	1.39127	0.0326539	0.209896	1.1566	2625291541	2625291541	phenylalanyl-tRNA synthetase, alpha subunit
34.4287	34.2245	34.3015	34.9932	35.4092	35.324	+	2.56174	0.00441948	0.923874	1.8972	Pd630_LPD05047;2625291543	Pd630_LPD05047;2625291543	50S ribosomal protein L20;large subunit ribosomal protein L20
32.1671	31.7126	32.4327	31.8864	31.8656	31.7025		0.584976	0.220271	-0.285994	0.820176	Pd630_LPD05048;2625291544	Pd630_LPD05048;2625291544	50S ribosomal protein L35;LSU ribosomal protein L35P
33.8721	33.4533	33.2255	31.6789	32.581	31.7549	+	1.92456	0.0117926	-1.512	0.350624	Pd630_LPD05049;2625291545	Pd630_LPD05049;2625291545	Translation initiation factor IF-3;bacterial translation initiation factor 3 (bIF-3)
31.2955	31.4477	30.9151	30.0559	30.0201	30.3095	+	2.40302	0.00529836	-1.09088	0.469476	2625291546	2625291546	hypothetical protein
29.0956	29.2514	29.2093	28.354	NaN	NaN		0	1	-0.831492	0.561948	2625291549	2625291549	Pimeloyl-ACP methyl ester carboxylesterase
28.5158	28.7472	28.7067	29.5172	29.8988	29.7467	+	2.8924	0.00233166	1.06431	2.09117	Pd630_LPD05054;2625291550	Pd630_LPD05054;2625291550	UvrABC system protein A;excinuclease ABC subunit A
31.1603	31.9191	31.184	32.265	31.6489	32.6491		0.935058	0.0835052	0.766496	1.70113	2625291551	2625291551	Glyoxylase, beta-lactamase superfamily II
35.5512	35.7682	35.6911	35.7904	35.7003	35.5283		0.00937901	1	0.00284068	1.00197	2625291552	2625291552	Uncharacterized membrane protein YphA, DoxX/SURF4 family
28.4612	28.2688	28.0771	NaN	28.1969	NaN		0	1	-0.0721416	0.951225	2625291553	2625291553	DNA helicase IV
34.2673	34.1485	34.1843	33.5306	33.5347	33.5669	+	4.22444	0	-0.655949	0.634658	Pd630_LPD05060;2625291555	Pd630_LPD05060;2625291555	Universal stress protein;Nucleotide-binding universal stress protein, UspA family
30.0727	29.9864	30.4387	30.0601	30.1746	30.1321		0.110829	0.89223	-0.043656	0.970193	2625291556	2625291556	hypothetical protein
29.7219	29.9344	29.9609	30.0847	30.1148	30.0938	+	1.38143	0.0336049	0.225428	1.16912	2625291557	2625291557	Excinuclease ABC subunit B
30.9398	30.877	30.6425	30.6755	30.9061	30.7259		0.166822	0.799035	-0.0506083	0.965529	2625291559	2625291559	dephospho-CoA kinase
35.8083	35.6663	35.8968	36.4081	36.0519	36.333	+	1.68767	0.0175911	0.473904	1.38886	Pd630_LPD05066;2625291561	Pd630_LPD05066;2625291561	30S ribosomal protein S1;SSU ribosomal protein S1P
26.6737	26.5779	26.0127	NaN	NaN	NaN		NaN	1	0	1	Pd630_LPD05067;2625291562	Pd630_LPD05067;2625291562	Uncharacterized protein;Methyltransferase domain-containing protein
31.7751	31.8433	31.9057	30.87	30.8143	31.2139	+	2.58945	0.00418787	-0.875273	0.545151	2625291563;Pd630_LPD05069	2625291563;Pd630_LPD05069	amino acid ABC transporter ATP-binding protein, PAAT family;Glutamine transport ATP-binding protein GlnQ
31.097	31.4493	31.38	30.5698	30.4459	30.0545	+	2.13671	0.00812283	-0.952024	0.516907	2625291564	2625291564	amino acid ABC transporter membrane protein, PAAT family
34.2003	34.5647	34.5958	33.4223	33.8238	33.9571	+	1.60811	0.0210701	-0.719175	0.607445	2625291565	2625291565	amino acid ABC transporter substrate-binding protein, PAAT family
29.5726	29.7098	29.294	29.9252	29.5361	29.7147		0.529657	0.261958	0.199881	1.1486	2625291566;Pd630_LPD05072	2625291566;Pd630_LPD05072	3-isopropylmalate dehydrogenase;3-isopropylmalate dehydrogenase
29.7669	29.8258	29.5736	NaN	NaN	NaN		NaN	1	0	1	Pd630_LPD05073;2625291567	Pd630_LPD05073;2625291567	hypothetical protein;2'-5' RNA ligase superfamily protein
31.8527	31.7872	31.8472	31.2364	31.0321	31.1693	+	3.36863	0.00132773	-0.683104	0.622824	2625291571;2625286629	2625291571	thioredoxin;thioredoxin
32.5981	32.5754	32.3783	32.7767	32.9484	32.7157	+	1.40071	0.0319044	0.296332	1.22802	2625291572	2625291572	DNA polymerase I
29.3259	29.138	29.7181	NaN	NaN	NaN		NaN	1	0	1	Pd630_LPD05081;2625291573	Pd630_LPD05081;2625291573	High-affinity branched-chain amino acid transport system permease protein livH;branched-chain amino acid transport system permease protein
27.5804	27.9184	27.6103	NaN	NaN	NaN		NaN	1	0	1	Pd630_LPD05082;2625291574	Pd630_LPD05082;2625291574	High-affinity branched-chain amino acid transport system permease protein BraE;amino acid/amide ABC transporter membrane protein 2, HAAT family
30.5465	31.0311	30.9924	30.0158	30.2091	30.1439	+	1.94302	0.0112756	-0.733699	0.60136	2625291575	2625291575	amino acid/amide ABC transporter ATP-binding protein 1, HAAT family
30.6028	30.8935	30.9299	31.0907	31.0222	31.3888		1.10258	0.0595931	0.358482	1.28208	Pd630_LPD05084;2625291576	Pd630_LPD05084;2625291576	High-affinity branched-chain amino acid transport ATP-binding protein LivF;amino acid/amide ABC transporter ATP-binding protein 2, HAAT family
35.8441	36.097	36.1374	34.1434	33.7666	33.8197	+	3.84238	0	-2.11627	0.230643	2625291577	2625291577	amino acid/amide ABC transporter substrate-binding protein, HAAT family
NaN	NaN	NaN	27.5779	27.9221	27.7568		NaN	1	0	1	Pd630_LPD05086;2625291578	Pd630_LPD05086;2625291578	hypothetical protein;transcriptional regulator, TetR family
29.4236	29.3092	29.3338	30.1648	30.5076	30.4035	+	3.13797	0.00136774	1.0031	2.0043	2625291579;Pd630_LPD05088;Pd630_LPD05087	2625291579	NADP-dependent 3-hydroxy acid dehydrogenase YdfG;putative oxidoreductase;NADP-dependent L-serine/L-allo-threonine dehydrogenase ydfG
32.9136	32.7989	32.9858	31.8474	32.0876	31.8401	+	3.24376	0.00112057	-0.974375	0.50896	Pd630_LPD05089;2625291580	Pd630_LPD05089;2625291580	putative transcriptional regulatory protein pdtaR;response regulator receiver and ANTAR domain protein
32.6971	32.6554	32.6108	32.2497	32.1234	32.1971	+	3.32974	0.00125397	-0.464425	0.72476	2625291584	2625291584	Uncharacterized conserved protein YndB, AHSA1/START domain
31.8757	31.8596	31.7593	29.981	30.4601	29.6282	+	2.75366	0.00357428	-1.80842	0.285503	2625291586	2625291586	putative ATP-binding cassette transporter
29.8843	29.711	29.4767	29.7237	29.9661	29.2063		0.0818402	0.939355	-0.0586497	0.960162	2625291587	2625291587	hypothetical protein
27.9799	28.9237	28.2013	28.16	27.9411	28.0564		0.468352	0.319855	-0.315791	0.80341	2625291588	2625291588	acyl-CoA thioesterase-2
28.6544	28.9395	29.028	28.1705	28.463	28.104	+	1.78659	0.0146414	-0.628126	0.647016	2625291590;Pd630_LPD05101	2625291590;Pd630_LPD05101	glutamate synthase (NADH) small subunit;Glutamate synthase [NADPH] small chain
30.7696	30.9555	30.5729	29.9123	29.9358	29.6688	+	2.57378	0.00452975	-0.927033	0.525939	2625291591	2625291591	glutamate synthase (NADH) large subunit
30.8697	30.4367	31.38	30.1851	27.5101	28.6655	+	1.20675	0.0461619	-2.10858	0.231875	Pd630_LPD05103;2625291592	Pd630_LPD05103;2625291592	hypothetical protein;TM2 domain-containing membrane protein YozV
28.9064	28.9522	28.9369	29.4658	29.5398	30.3072	+	1.44769	0.0296392	0.839095	1.78893	2625291593	2625291593	Prolipoprotein diacylglyceryl transferase
30.841	30.5476	30.8317	31.9082	31.8011	31.8766	+	3.42074	0.00141704	1.12189	2.17632	Pd630_LPD05105;2625291594	Pd630_LPD05105;2625291594	Tryptophan synthase alpha chain;tryptophan synthase, alpha chain
32.4899	32.1931	32.1935	33.1479	33.0823	32.9917	+	2.70232	0.0036518	0.781766	1.71923	Pd630_LPD05106;2625291595	Pd630_LPD05106;2625291595	Tryptophan synthase beta chain;tryptophan synthase beta chain
30.7986	30.8123	30.6763	31.7334	31.6322	31.4264	+	2.94691	0.00222933	0.834924	1.78376	2625291596;Pd630_LPD05107	2625291596;Pd630_LPD05107	indole-3-glycerol phosphate synthase;Indole-3-glycerol phosphate synthase
30.966	30.9435	30.9946	31.1218	31.1848	30.9709		0.890516	0.0928133	0.124493	1.09012	2625291598	2625291598	anthranilate synthase component 1
31.3372	31.1464	31.262	31.7618	31.7987	31.9293	+	2.82083	0.00273585	0.581409	1.49631	2625291599	2625291599	peroxiredoxin Q/BCP
30.4485	30.2756	29.7968	29.8138	29.1986	28.9154	+	1.23357	0.0438031	-0.864387	0.54928	2625291601	2625291601	DNA-binding transcriptional regulator, MarR family
27.7085	27.7796	29.1807	28.5537	28.2689	NaN		0.105829	0.901249	0.188373	1.13948	Pd630_LPD05114;2625291603	Pd630_LPD05114;2625291603	Phosphoribosyl-AMP cyclohydrolase;phosphoribosyl-AMP cyclohydrolase
31.8705	31.7057	31.6908	31.5887	31.4869	31.3451	+	1.43922	0.0298738	-0.282091	0.822398	Pd630_LPD05115;2625291604	Pd630_LPD05115;2625291604	Imidazole glycerol phosphate synthase subunit HisF;imidazole glycerol phosphate synthase subunit hisF
27.5996	27.7569	27.8363	28.4671	27.7132	NaN		0.508157	0.281825	0.359199	1.28271	2625291605;Pd630_LPD05116	2625291605;Pd630_LPD05116	myo-inositol-1(or 4)-monophosphatase;Inositol-1-monophosphatase ImpA
31.3731	31.1912	30.9751	31.7236	31.755	31.8549	+	2.09982	0.00860182	0.598047	1.51367	Pd630_LPD05117;2625291606	Pd630_LPD05117;2625291606	1-(5-phosphoribosyl)-5-[(5-phosphoribosylamino)methylideneamino] imidazole-4-carboxamide isomerase;1-(5-phosphoribosyl)-5-[(5-phosphoribosylamino)methylideneamino] imidazole-4-carboxamide isomerase
31.0664	31.1094	31.0089	31.4042	31.1657	31.4875	+	1.3502	0.0356727	0.29085	1.22336	2625291608	2625291608	glutamine amidotransferase
29.5939	29.1022	28.7513	NaN	27.3243	28.3444		1.1178	0.0573191	-1.31478	0.401987	Pd630_LPD05122;2625291611	Pd630_LPD05122;2625291611	Imidazoleglycerol-phosphate dehydratase;imidazoleglycerol-phosphate dehydratase
30.7817	30.444	30.3115	30.8819	31.1433	31.1678	+	1.52414	0.0256492	0.551942	1.46606	2625291612	2625291612	histidinol-phosphate aminotransferase
31.2288	31.1256	31.0228	31.4166	31.9797	31.8985	+	1.58235	0.0220948	0.639226	1.55749	2625291613	2625291613	histidinol dehydrogenase
34.7412	35.0259	34.7653	35.9764	35.9169	35.9476	+	3.54298	0.0011828	1.10287	2.14782	2625291615	2625291615	hypothetical protein
28.0474	27.7607	28.1369	27.7553	27.7414	27.8433		0.78976	0.119165	-0.201658	0.869551	2625291621;Pd630_LPD05132	2625291621	ADP-ribose pyrophosphatase YjhB, NUDIX family;hypothetical protein
28.698	27.5364	28.1872	29.3489	30.1056	29.7588	+	1.78617	0.0146122	1.59723	3.02561	2625291623;Pd630_LPD05134	2625291623;Pd630_LPD05134	hypothetical protein;putative oxidoreductase yqjQ
28.3789	28.5138	28.2744	28.2952	28.4277	28.2615		0.285943	0.586239	-0.0608584	0.958694	2625291629;Pd630_LPD05140	2625291629;Pd630_LPD05140	transcriptional regulator, GntR family;putative HTH-type transcriptional regulator
32.3097	32.5995	32.767	31.1371	30.953	30.9304	+	3.32161	0.00124901	-1.5519	0.341061	2625291631	2625291631	succinate dehydrogenase subunit B
29.9783	29.5058	29.7465	NaN	NaN	NaN		NaN	1	0	1	2625291632	2625291632	succinate dehydrogenase / fumarate reductase flavoprotein subunit
27.3431	28.536	28.0737	28.0839	28.0848	27.8578		0.0231138	1	0.0245825	1.01719	2625291633	2625291633	hypothetical protein
33.5976	33.6642	33.4573	34.2667	34.3582	34.3147	+	3.43238	0.00144292	0.740168	1.67037	2625291634	2625291634	hypothetical protein
31.7142	31.8705	31.7762	31.3763	30.9873	31.5342	+	1.3512	0.0356995	-0.487701	0.713161	2625291640	2625291640	glycogen operon protein
30.6651	31.3673	30.9382	29.3682	29.3768	29.6256	+	2.64385	0.00395142	-1.53332	0.34548	2625291641	2625291641	maltooligosyl trehalose synthase
31.2141	31.0467	30.9602	31.6549	31.6157	32.5576	+	1.28727	0.0397712	0.869061	1.82647	2625291644;Pd630_LPD05154	2625291644;Pd630_LPD05154	protein of unknown function (DUF1918);hypothetical protein
30.836	31.2899	30.9544	27.9955	NaN	NaN		0	1	-3.03126	0.122321	Pd630_LPD05155;2625291645	Pd630_LPD05155;2625291645	hypothetical protein;hypothetical protein
28.7966	28.8826	28.6799	28.3308	NaN	28.4413	+	1.72397	0.0157875	-0.400316	0.757692	2625291646	2625291646	maltooligosyl trehalose hydrolase
27.5353	26.9926	26.1382	NaN	NaN	NaN		NaN	1	0	1	Pd630_LPD05158;2625291648	Pd630_LPD05158;2625291648	hypothetical protein;transcriptional regulator, TetR family
30.0345	30.3128	30.03	29.901	30.1208	29.8265		0.615538	0.202832	-0.176335	0.884948	Pd630_LPD05159;2625291649	Pd630_LPD05159;2625291649	putative threonine dehydratase biosynthetic;L-threonine ammonia-lyase
32.2739	32.528	32.3072	31.5993	31.7179	31.7124	+	2.84161	0.00250242	-0.693204	0.618479	2625291650	2625291650	pyruvate dehydrogenase (quinone)
33.3693	33.5872	33.2552	32.8795	33.1126	32.8429	+	1.62733	0.0199083	-0.458944	0.727519	2625291651	2625291651	deazaflavin-dependent oxidoreductase, nitroreductase family
27.5601	27.7535	27.4651	28.0309	27.9023	27.8553	+	1.55373	0.0233716	0.33663	1.2628	Pd630_LPD05166;2625291656	Pd630_LPD05166;2625291656	putative RNA pseudouridine synthase;ribosomal large subunit pseudouridine synthase D
29.2095	29.1019	29.0005	29.3325	29.6746	29.7219	+	1.58624	0.0219065	0.472363	1.38738	Pd630_LPD05168;2625291658	Pd630_LPD05168;2625291658	hypothetical protein;hypothetical protein
30.7182	30.5927	30.1197	32.7199	32.7298	32.3974	+	3.26147	0.00115328	2.13883	4.40405	Pd630_LPD05170;2625291660	Pd630_LPD05170;2625291660	hypothetical protein;hypothetical protein
26.6783	26.8145	26.8482	28.6956	28.5095	29.5046	+	2.62453	0.00391182	2.12294	4.3558	2625291662	2625291662	Isoleucyl-tRNA synthetase
NaN	NaN	NaN	26.4099	27.5623	26.8473		NaN	1	0	1	2625291663	2625291663	hypothetical protein
30.039	30.1965	30.0996	29.5501	29.7082	30.1289		0.818827	0.110054	-0.315983	0.803304	2625291667	2625291667	hypothetical protein
30.0042	29.8748	29.7712	NaN	NaN	30.3965		0	1	0.513131	1.42714	2625291668	2625291668	conserved hypothetical protein
31.8136	31.8335	31.881	31.6655	31.8354	31.7782		0.70443	0.154654	-0.0830256	0.944076	2625291672;Pd630_LPD05183	2625291672;Pd630_LPD05183	UDP-N-acetylglucosamine-N-acetylmuramylpentapeptide N-acetylglucosamine transferase;UDP-N-acetylglucosamine--N-acetylmuramyl-(pentapeptide) pyrophosphoryl-undecaprenol N-acetylglucosamine transferase
30.9936	30.8704	31.1357	31.4244	31.2923	31.2223	+	1.49587	0.0271586	0.313091	1.24237	2625291674	2625291674	UDP-N-acetylmuramoylalanine--D-glutamate ligase
29.4695	29.5186	29.5431	NaN	NaN	NaN		NaN	1	0	1	Pd630_LPD05186;2625291675	Pd630_LPD05186;2625291675	Phospho-N-acetylmuramoyl-pentapeptide-transferase;Phospho-N-acetylmuramoyl-pentapeptide-transferase
29.1448	28.7626	28.8709	29.0436	28.9509	28.873		0.0850284	0.934452	0.0297419	1.02083	2625291676	2625291676	UDP-N-acetylmuramoyl-tripeptide--D-alanyl-D-alanine ligase
29.9585	30.0197	29.6703	29.81	29.2426	29.7916		0.551931	0.243699	-0.268093	0.830416	2625291677;Pd630_LPD05188	2625291677;Pd630_LPD05188	UDP-N-acetylmuramoylalanyl-D-glutamate--2,6-diaminopimelate ligase;UDP-N-acetylmuramoyl-L-alanyl-D-glutamate--2, 6-diaminopimelate ligase
33.1895	33.0891	32.923	32.4881	32.7705	32.3164	+	1.61662	0.0205475	-0.542254	0.686697	2625291680	2625291680	16S rRNA (cytosine1402-N4)-methyltransferase
30.4764	30.6332	31.2097	30.6546	30.6438	30.3658		0.378734	0.42729	-0.218408	0.859513	Pd630_LPD05192;2625291682	Pd630_LPD05192;2625291682	Protein MraZ;MraZ protein
NaN	NaN	NaN	27.3788	29.1523	28.8027		NaN	1	0	1	2625291686;Pd630_LPD05196	2625291686;Pd630_LPD05196	Phytoene dehydrogenase-related protein;Pyridine nucleotide-disulfide oxidoreductase domain-containing protein 2
31.1638	31.0646	30.9461	29.3993	NaN	NaN		0	1	-1.6589	0.31668	Pd630_LPD05198;2625291688	Pd630_LPD05198;2625291688	hypothetical protein;hypothetical protein
28.5505	28.9278	28.7295	NaN	29.3493	30.0212	+	1.34155	0.0361432	0.949308	1.93095	2625291690;Pd630_LPD05201	2625291690;Pd630_LPD05201	5,10-methylenetetrahydrofolate reductase (NAD(P));5,10-methylenetetrahydrofolate reductase
29.7569	29.8214	29.7378	29.4067	NaN	28.9252	+	1.34748	0.0357425	-0.606094	0.656973	2625291691;Pd630_LPD05202	2625291691;Pd630_LPD05202	geranylgeranyl diphosphate synthase, type I;Bifunctional short chain isoprenyl diphosphate synthase
28.2335	27.8498	28.2299	28.9669	28.524	29.4137	+	1.4044	0.0317152	0.863808	1.81984	2625291695	2625291695	hypothetical protein
32.5338	32.5063	32.4427	32.8608	32.9316	32.9198	+	3.52871	0.00115789	0.409841	1.32854	2625291697;Pd630_LPD05208	2625291697;Pd630_LPD05208	3-deoxy-D-arabinoheptulosonate-7-phosphate synthase;Phospho-2-dehydro-3-deoxyheptonate aldolase
30.6618	30.5553	30.3024	31.7814	31.6086	31.9081	+	3.1038	0.00232704	1.25956	2.39422	2625291700	2625291700	1-acyl-sn-glycerol-3-phosphate acyltransferase
26.0538	26.1187	26.2392	26.7278	NaN	26.529	+	1.76794	0.0148132	0.491186	1.4056	2625291701;Pd630_LPD05212	2625291701;Pd630_LPD05212	glucokinase;Glucokinase
32.161	32.1905	32.2123	31.8088	31.8336	31.9578	+	2.57181	0.00448669	-0.321163	0.800424	2625291706	2625291706	long-chain acyl-CoA synthetase
26.4741	25.5	25.7716	24.1497	25.8341	24.3736		0.872368	0.0968826	-1.12942	0.457098	2625291709	2625291709	Cell wall-associated hydrolase, NlpC family
31.0941	30.9335	30.6824	31.7614	32.0272	31.7399	+	2.46595	0.00491986	0.939513	1.91788	Pd630_LPD05223;2625291713	Pd630_LPD05223;2625291713	hypothetical protein;AsnC family protein
32.3674	32.3765	32.3377	31.9437	32.0029	31.8322	+	2.96899	0.00202186	-0.434264	0.740071	2625291714	2625291714	anthranilate phosphoribosyltransferase
31.2696	31.2506	31.1087	31.2071	31.2244	30.7268		0.386951	0.414243	-0.156893	0.896955	Pd630_LPD05227;2625291717	Pd630_LPD05227;2625291717	Ubiquinol-cytochrome c reductase cytochrome c subunit;ubiquinol-cytochrome c reductase cytochrome c subunit
32.5873	32.7929	33.0392	32.3485	32.4193	32.669		0.941065	0.0826066	-0.327579	0.796872	Pd630_LPD05229;2625291719	Pd630_LPD05229;2625291719	Ubiquinol-cytochrome c reductase cytochrome b subunit;menaquinol-cytochrome c reductase cytochrome b subunit precursor
33.8083	33.9396	33.8799	33.053	33.4484	32.8482	+	1.86848	0.0126739	-0.759399	0.590742	2625291723	2625291723	cytochrome c oxidase subunit 2
32.2258	32.2387	31.9412	32.8228	32.8045	32.6912	+	2.42284	0.00519732	0.637554	1.55569	2625291724	2625291724	asparagine synthase (glutamine-hydrolysing)
28.6249	28.3698	28.2201	29.5577	28.9925	29.7296	+	1.81151	0.0135041	1.02167	2.03027	2625291725	2625291725	adenosine kinase
30.0018	29.8979	29.7807	29.9174	29.8959	29.8339		0.0560051	0.982348	-0.0111262	0.992318	2625291726;Pd630_LPD05237	2625291726;Pd630_LPD05237	Iron-binding apoprotein IscA;hypothetical protein
28.9466	29.3898	29.0952	NaN	NaN	27.2301		0	1	-1.91372	0.265408	2625291727	2625291727	glycerate kinase
28.3165	28.2635	28.3021	NaN	NaN	NaN		NaN	1	0	1	2625291728	2625291728	Protein of unknown function (DUF3043)
30.3968	30.0733	30.4032	30.3565	30.3179	30.0741		0.107186	0.898208	-0.0416584	0.971538	2625291731	2625291731	nicotinate-nucleotide-dimethylbenzimidazole phosphoribosyltransferase
33.2593	33.2181	33.0675	33.7077	33.6587	33.7286	+	2.94971	0.00223529	0.516748	1.43073	Pd630_LPD05244;2625291733	Pd630_LPD05244;2625291733	Branched-chain-amino-acid aminotransferase;branched-chain amino acid aminotransferase
31.9125	31.8126	31.7364	31.1389	31.206	31.0578	+	3.30035	0.00122481	-0.686246	0.621469	2625291734	2625291734	aminomethyltransferase
33.9523	33.9744	34.0654	33.8605	33.9132	34.0437		0.379098	0.427169	-0.0582314	0.960441	2625291735	2625291735	leucyl aminopeptidase
36.827	36.6404	36.721	35.9072	35.9727	35.7613	+	3.29647	0.00120152	-0.849058	0.555147	2625291737	2625291737	2-oxoglutarate dehydrogenase E2 component
32.4885	32.4104	32.1111	32.7153	32.6893	32.7342	+	1.50367	0.0271915	0.376246	1.29796	Pd630_LPD05252;2625291741	Pd630_LPD05252;2625291741	Uncharacterized protein;protein of unknown function (DUF4191)
36.6333	36.6955	36.7289	35.6868	35.8513	36.1194	+	2.4619	0.00489428	-0.800028	0.574338	2625291743;Pd630_LPD05254	2625291743;Pd630_LPD05254	glutamine synthetase;Glutamine synthetase 1
31.9887	32.1901	31.9231	31.5401	31.7169	31.5177	+	1.90936	0.012	-0.44241	0.735904	2625291748	2625291748	osmoprotectant transport system ATP-binding protein
27.7997	27.8664	27.7167	26.5926	NaN	27.5069		0.920839	0.0859506	-0.744514	0.596869	2625291749	2625291749	osmoprotectant transport system permease protein
31.445	31.6488	31.276	30.7874	29.7031	29.3859	+	1.57279	0.0227138	-1.49782	0.354087	2625291750	2625291750	osmoprotectant transport system substrate-binding protein
32.99	33.1095	33.0381	32.8243	32.9461	32.981		1.02767	0.0686327	-0.128728	0.914637	2625291752	2625291752	glutamate-ammonia-ligase adenylyltransferase
33.4227	33.4227	33.5149	33.3199	33.1585	33.3962		0.991968	0.073631	-0.161878	0.893861	Pd630_LPD05264;2625291753	Pd630_LPD05264;2625291753	putative glutamine synthetase 2;glutamine synthetase
30.3636	30.0603	30.0846	29.9788	28.61	29.3247		0.9966	0.0730937	-0.865011	0.549042	2625291754	2625291754	tripeptidyl-peptidase B. Serine peptidase. MEROPS family S33
25.9415	25.1813	25.8343	24.779	NaN	NaN		0	1	-0.873346	0.545879	2625291756	2625291756	hypothetical protein
31.0411	30.5603	30.5231	30.0657	30.1763	30.184	+	1.52724	0.0253794	-0.566142	0.675421	Pd630_LPD05268;2625291757	Pd630_LPD05268;2625291757	Proline iminopeptidase;proline iminopeptidase
27.966	28.2808	27.835	28.4852	28.4802	28.3766	+	1.42742	0.0305737	0.420074	1.338	2625291758;Pd630_LPD05269	2625291758;Pd630_LPD05269	VacB and RNase II family 3'-5' exoribonucleases;Ribonuclease R
31.0439	30.9639	31.2792	30.8905	31.5841	31.3156		0.306369	0.548146	0.167686	1.12326	2625291759	2625291759	hypothetical protein
27.0371	26.8558	27.0389	28.8444	28.7901	28.6168	+	4.37612	0	1.77321	3.41813	2625291764;Pd630_LPD05275	2625291764;Pd630_LPD05275	Pimeloyl-ACP methyl ester carboxylesterase;Dihydrolipoyllysine-residue acetyltransferase component of acetoin cleaving system
28.6883	28.3005	29.0213	28.8162	28.914	29.1029		0.539092	0.253607	0.274349	1.20945	2625291768	2625291768	probable phosphoglycerate mutase
31.6723	32.3021	32.3552	32.968	32.8684	32.7542	+	1.52704	0.0253586	0.75365	1.68605	2625291769	2625291769	hypothetical protein
28.6753	28.8254	28.7582	NaN	NaN	NaN		NaN	1	0	1	2625291778	2625291778	hypothetical protein
32.5827	32.6875	32.6463	32.984	33.2389	33.4865	+	1.80384	0.0138474	0.597636	1.51323	2625291782;Pd630_LPD05293	2625291782;Pd630_LPD05293	peroxiredoxin (alkyl hydroperoxide reductase subunit C);Putative peroxiredoxin
31.6926	32.0532	31.8889	30.8533	31.1724	30.8622	+	2.46098	0.00488581	-0.91555	0.530142	Pd630_LPD05294;2625291783	Pd630_LPD05294;2625291783	Uncharacterized protein;Protein of unknown function (DUF3052)
28.9658	29.1679	29.0227	NaN	NaN	NaN		NaN	1	0	1	2625291784	2625291784	hypothetical protein
36.5184	36.5871	36.4247	36.4333	36.5081	36.3911		0.494077	0.294983	-0.0659078	0.955344	2625291785;2625293164	2625291785;2625293164	pyruvate dehydrogenase E1 component;pyruvate dehydrogenase E1 component
27.9797	26.8827	27.2426	29.1247	29.2958	28.9905	+	2.21084	0.00694298	1.76865	3.40734	Pd630_LPD05299;2625291786	Pd630_LPD05299;2625291786	Uncharacterized protein;DNA-binding transcriptional regulator, PucR family
29.5388	29.3287	29.576	30.2363	30.3745	30.9544	+	1.95397	0.0106575	1.04057	2.05704	2625291787;Pd630_LPD05300	2625291787;Pd630_LPD05300	[acyl-carrier-protein] S-malonyltransferase;Malonyl CoA-acyl carrier protein transacylase
35.9169	35.8309	35.3587	34.7621	35.0449	35.3015	+	1.33608	0.0363177	-0.666003	0.63025	Pd630_LPD05301;2625291788	Pd630_LPD05301;2625291788	Meromycolate extension acyl carrier protein;acyl carrier protein
34.4912	34.2732	34.5622	33.4801	33.5308	33.6788	+	2.9463	0.0022234	-0.878941	0.543767	Pd630_LPD05302;2625291789	Pd630_LPD05302;2625291789	3-oxoacyl-[acyl-carrier-protein] synthase 1;3-oxoacyl-[acyl-carrier-protein] synthase II
30.2972	30.3117	29.8716	31.3509	31.4526	31.3089	+	2.88697	0.00230846	1.21061	2.31435	2625291790	2625291790	acetyl-CoA/propionyl-CoA carboxylase carboxyl transferase subunit
NaN	26.0441	23.4901	33.2775	33.6037	34.0204	+	2.53022	0.0045578	8.86677	466.834	Pd630_LPD05306;2625291793	Pd630_LPD05306;2625291793	Alcohol dehydrogenase B;alcohol dehydrogenase
NaN	NaN	NaN	28.9323	28.9854	28.8998		NaN	1	0	1	2625291794	2625291794	hypothetical protein
28.076	28.7173	28.2917	NaN	NaN	NaN		NaN	1	0	1	2625291796	2625291796	hypothetical protein
32.1533	32.2113	32.0911	32.2661	31.9442	31.9887		0.330886	0.502113	-0.0855649	0.942415	2625291806	2625291806	TLP18.3, Psb32 and MOLO-1 founding protein of phosphatase
33.3268	33.5432	33.4572	33.7896	33.716	33.6718	+	1.77574	0.0147768	0.2834	1.21706	2625291808;Pd630_LPD05321	2625291808;Pd630_LPD05321	glycyl-tRNA synthetase;Glycyl-tRNA synthetase
27.1657	28.3393	28.0805	29.4296	28.9794	29.7817	+	1.64738	0.0186098	1.5351	2.89808	Pd630_LPD05323;2625291810	Pd630_LPD05323;2625291810	Ferric uptake regulation protein;zinc uptake regulator, Fur family
29.3502	29.2166	29.0494	NaN	NaN	NaN		NaN	1	0	1	2625291812	2625291812	undecaprenyl diphosphate synthase
26.9149	27.0673	27.01	NaN	NaN	NaN		NaN	1	0	1	Pd630_LPD05331;2625291816	Pd630_LPD05331;2625291816	Transcriptional regulatory protein KdpE;two-component system, OmpR family, KDP operon response regulator KdpE
27.961	27.8713	27.9794	NaN	NaN	NaN		NaN	1	0	1	2625291817;Pd630_LPD05332	2625291817;Pd630_LPD05332	two-component system, OmpR family, sensor histidine kinase KdpD;Sensor protein KdpD
30.5564	30.7524	30.9237	30.7624	31.0535	31.0541		0.670363	0.170729	0.212541	1.15873	2625291827	2625291827	GTP-binding protein Era
28.0858	28.1531	28.0706	28.2714	27.974	28.218		0.209216	0.728781	0.0513172	1.03621	2625291829	2625291829	Hemolysin, contains CBS domains
30.1271	29.8836	29.7673	30.416	30.8189	30.6007	+	1.91715	0.0117133	0.68589	1.60869	2625291831;Pd630_LPD05346	2625291831;Pd630_LPD05346	phosphate starvation-inducible protein PhoH;PhoH-like protein
28.8544	28.8531	29.0471	28.8706	29.0436	28.6509		0.184287	0.769128	-0.0631345	0.957182	2625291834	2625291834	16S rRNA (uracil1498-N3)-methyltransferase
30.4558	30.4828	30.2413	30.6991	30.7323	30.8644	+	1.81444	0.0135179	0.371988	1.29413	2625291835;Pd630_LPD05349	2625291835;Pd630_LPD05349	molecular chaperone DnaJ;Chaperone protein DnaJ 1
28.3696	28.3257	28.0431	NaN	NaN	28.5317		0	1	0.285633	1.21895	2625291836;Pd630_LPD05350	2625291836;Pd630_LPD05350	heat-inducible transcription repressor HrcA;Heat-inducible transcription repressor hrcA
NaN	NaN	NaN	28.6964	28.6166	28.5971		NaN	1	0	1	2625291839;Pd630_LPD05353	2625291839	sulfite reductase (ferredoxin);Sulfite reductase [ferredoxin]
26.6784	26.9301	26.9093	NaN	NaN	NaN		NaN	1	0	1	2625291840;Pd630_LPD05354	2625291840;Pd630_LPD05354	phosphoadenylylsulfate reductase (thioredoxin);Phosphoadenosine phosphosulfate reductase
28.8759	28.8781	28.4914	30.3469	29.9588	29.5749	+	2.03427	0.0100661	1.21173	2.31615	2625291842	2625291842	sulfate adenylyltransferase subunit 1
26.7998	26.561	26.0546	NaN	NaN	NaN		NaN	1	0	1	2625291850;Pd630_LPD05364	2625291850;Pd630_LPD05364	hypothetical protein;hypothetical protein
32.5895	32.6269	32.5314	32.3982	32.0538	32.28	+	1.49587	0.0271806	-0.338637	0.790788	2625291851	2625291851	Nucleotide-binding universal stress protein, UspA family
28.75	28.8134	28.8714	NaN	28.4228	NaN		0	1	-0.388766	0.763783	2625291853;Pd630_LPD05367	2625291853;Pd630_LPD05367	sulfate adenylyltransferase subunit 2;Sulfate adenylyltransferase subunit 2
29.0302	28.4538	28.7115	NaN	NaN	NaN		NaN	1	0	1	2625291854;Pd630_LPD05368	2625291854;Pd630_LPD05368	adenylylsulfate kinase /sulfate adenylyltransferase subunit 1;Bifunctional enzyme CysN/CysC
33.804	33.6801	33.6354	33.6291	33.7399	34.0278		0.289579	0.578683	0.092467	1.06619	2625291861	2625291861	sulfate transport system substrate-binding protein
30.181	30.5243	30.2702	29.7013	29.8928	29.8576	+	1.89354	0.0120966	-0.507949	0.703221	2625291863;Pd630_LPD05377	2625291863;Pd630_LPD05377	Glucoamylase (glucan-1,4-alpha-glucosidase), GH15 family;Uncharacterized protein
30.3893	30.2283	30.218	29.629	29.3314	28.9768	+	2.09963	0.00870984	-0.966105	0.511886	2625291866	2625291866	PemK-like, MazF-like toxin of type II toxin-antitoxin system
30.9668	31.3358	31.1011	29.3634	NaN	28.351	+	1.96246	0.0106127	-2.2774	0.206269	2625291868	2625291868	aquaporin Z
31.493	31.5155	31.5781	29.6966	29.0823	29.1461	+	3.45513	0.00148357	-2.22049	0.214568	2625291869	2625291869	Transglutaminase-like enzyme, putative cysteine protease
32.3284	32.489	32.3558	30.888	31.003	30.6967	+	3.93454	0	-1.52851	0.346636	2625291870	2625291870	Uncharacterized conserved protein, Alpha-E superfamily
33.1516	33.2426	33.2302	31.9817	32.3252	32.0529	+	3.2554	0.00114079	-1.08818	0.470356	2625291871	2625291871	Uncharacterized conserved protein, circularly permuted ATPgrasp superfamily
33.4194	33.5311	33.1512	33.9862	34.4826	34.3866	+	2.07886	0.00954872	0.917863	1.88931	Pd630_LPD05386;2625291872	Pd630_LPD05386;2625291872	30S ribosomal protein S20;small subunit ribosomal protein S20
NaN	NaN	26.6558	28.0852	27.7104	27.8159		0	1	1.21472	2.32095	2625291873;Pd630_LPD05387	2625291873;Pd630_LPD05387	DNA polymerase III, delta subunit;hypothetical protein
26.6807	26.7804	27.0894	27.9413	28.2183	28.0851	+	2.95716	0.00224731	1.23139	2.34792	2625291875;Pd630_LPD05390	2625291875;Pd630_LPD05390	carboxylate-amine ligase;Carboxylate-amine ligase
26.9387	26.7709	27.0351	NaN	27.1976	27.6635		1.08584	0.0614639	0.515679	1.42967	2625291876;Pd630_LPD05391	2625291876	para-nitrobenzyl esterase;Para-nitrobenzyl esterase
30.704	30.5787	30.5058	29.5596	29.6073	30.4967		1.07341	0.0626693	-0.708307	0.612038	2625291885;Pd630_LPD05400	2625291885;Pd630_LPD05400	ribosome-associated protein;Uncharacterized protein yqeL
28.237	28.1089	28.0912	NaN	NaN	NaN		NaN	1	0	1	2625291886	2625291886	nicotinate-nucleotide adenylyltransferase
NaN	NaN	NaN	29.2957	29.3565	29.5019		NaN	1	0	1	Pd630_LPD05403;2625291888	Pd630_LPD05403;2625291888	Uncharacterized protein yehL;MoxR-like ATPase
30.0013	30.3178	29.9341	31.7504	32.2445	31.9628	+	3.29051	0.00118797	1.90152	3.73605	2625291889	2625291889	glutamate-5-semialdehyde dehydrogenase
28.4629	28.4688	28.4629	28.2153	27.4093	NaN		0.927529	0.0845221	-0.65259	0.636137	2625291892;Pd630_LPD05407	2625291892	ribokinase;Ribokinase
29.5631	29.7042	29.8267	30.0218	30.2475	30.3773	+	1.79924	0.0139556	0.517554	1.43153	2625291897	2625291897	Phosphoglycerate dehydrogenase
28.8871	28.9487	28.6814	29.0632	29.1924	29.124	+	1.49498	0.027211	0.28747	1.2205	2625291899;Pd630_LPD05414;Pd630_LPD05415	2625291899;Pd630_LPD05414	glutamate 5-kinase;Glutamate 5-kinase;Glutamate 5-kinase
30.9149	30.7431	30.6353	30.1285	30.3637	30.3433	+	1.92668	0.0118326	-0.485932	0.714036	2625291900	2625291900	GTP-binding protein
33.3735	33.4125	33.6343	34.139	34.4451	34.3714	+	2.63029	0.00391968	0.845104	1.79639	Pd630_LPD05420;2625291901	Pd630_LPD05420;2625291901	50S ribosomal protein L27;LSU ribosomal protein L27P
33.2646	33.3711	33.2186	33.9322	33.8581	33.6925	+	2.52906	0.00454945	0.542843	1.45684	Pd630_LPD05421;2625291902	Pd630_LPD05421;2625291902	50S ribosomal protein L21;LSU ribosomal protein L21P
33.5171	33.656	33.4334	33.7315	33.967	33.6529		1.01746	0.0703893	0.248269	1.18778	2625291903;Pd630_LPD05423	2625291903	ribonuclease E;hypothetical protein
32.7451	32.6456	32.4685	32.9826	33.2961	33.0225	+	1.70801	0.0168956	0.480675	1.3954	Pd630_LPD05425;2625291904	Pd630_LPD05425;2625291904	Nucleoside diphosphate kinase;nucleoside diphosphate kinase
31.4951	31.536	31.4942	31.792	31.9271	32.0367	+	2.32648	0.00591489	0.41014	1.32881	2625291906;Pd630_LPD05427	2625291906;Pd630_LPD05427	dihydrofolate synthase / folylpolyglutamate synthase;Folylpolyglutamate synthase
33.9721	33.865	33.8093	33.8579	33.6743	33.8339		0.552948	0.243077	-0.0934423	0.937284	2625291907	2625291907	valyl-tRNA synthetase
33.7265	33.2395	33.3057	32.6066	33.1465	32.6968	+	1.26029	0.0421316	-0.607276	0.656435	Pd630_LPD05439;2625291915	Pd630_LPD05439;2625291915	hypothetical protein;hypothetical protein
30.9678	31.2022	30.9426	32.1678	32.0485	32.208	+	3.49475	0.00108374	1.10393	2.14939	2625291919	2625291919	Dipeptidyl aminopeptidase/acylaminoacyl peptidase
30.4467	30.5441	30.3337	30.5862	31.059	30.9421	+	1.27687	0.0407233	0.420958	1.33882	2625291920	2625291920	iron complex transport system substrate-binding protein
27.3128	NaN	NaN	32.6812	33.2052	32.3657		0	1	5.43796	43.3499	Pd630_LPD05449;2625291924	Pd630_LPD05449;2625291924	putative succinyl-CoA:3-ketoacid-coenzyme A transferase subunit A;3-oxoacid CoA-transferase subunit A
29.2678	29.4354	29.5334	32.6975	32.8304	32.8023	+	5.56435	0	3.36455	10.2998	2625291925	2625291925	protocatechuate 3,4-dioxygenase, beta subunit
NaN	NaN	NaN	32.4637	32.5979	32.1668		NaN	1	0	1	2625291926;Pd630_LPD05451	2625291926;Pd630_LPD05451	protocatechuate 3,4-dioxygenase, alpha subunit;Protocatechuate 3,4-dioxygenase alpha chain
28.9379	28.9403	28.6686	31.4142	31.3761	31.5086	+	4.90351	0	2.58403	5.99612	2625291927	2625291927	3-carboxy-cis,cis-muconate cycloisomerase
28.3481	28.3184	28.1754	29.914	30.2254	29.8346	+	3.70697	0.00148649	1.71067	3.27312	2625291928	2625291928	4-carboxymuconolactone decarboxylase /3-oxoadipate enol-lactonase
29.3559	29.6195	29.5787	30.7334	30.7513	30.6326	+	3.72289	0	1.18779	2.27804	2625291929	2625291929	transcriptional regulator, IclR family
30.8992	30.599	30.7363	33.6483	33.7351	33.7334	+	5.26733	0	2.96074	7.78523	2625291930	2625291930	acetyl-CoA C-acetyltransferase
27.8553	27.6486	27.8965	28.6824	27.9332	27.6915		0.417946	0.375786	0.302256	1.23307	2625291934;Pd630_LPD05463	2625291934;Pd630_LPD05463	Sugar transporter;Shikimate transporter
30.3494	30.7749	30.4644	32.1106	32.2485	32.355	+	3.52206	0.00114583	1.70845	3.2681	2625291935	2625291935	monosaccharide ABC transporter ATP-binding protein, CUT2 family
28.2446	28.3687	28.1738	28.626	28.2696	28.4534		0.729414	0.143985	0.187316	1.13864	2625291936;Pd630_LPD01839;Pd630_LPD05465	2625291936;Pd630_LPD01839	monosaccharide ABC transporter membrane protein, CUT2 family;Inner membrane ABC transporter permease protein yjfF;Ribose transport system permease protein rbsC
31.8832	32.4038	32.071	33.3123	32.5781	32.821	+	1.38531	0.033314	0.784474	1.72246	2625291937	2625291937	monosaccharide ABC transporter substrate-binding protein, CUT2 family
28.9179	29.5434	29.5787	28.723	29.5904	28.893		0.336079	0.493931	-0.277877	0.824804	2625291939;Pd630_LPD05468	2625291939;Pd630_LPD05468	transcriptional regulator, GntR family;HTH-type transcriptional repressor yvoA
27.6104	28.4895	28.6676	NaN	28.548	NaN		0	1	0.292171	1.22448	Pd630_LPD05469;2625291940	Pd630_LPD05469;2625291940	5-dehydro-2-deoxygluconokinase;5-dehydro-2-deoxygluconokinase
28.2958	28.4382	27.8719	28.2357	28.1128	28.4205		0.101628	0.907886	0.0543385	1.03838	2625291942	2625291942	5-deoxyglucuronate isomerase
29.3701	29.3424	29.4394	30.5468	30.7381	30.4011	+	3.49748	0.00109453	1.17804	2.26269	2625291943	2625291943	3D-(3,5/4)-trihydroxycyclohexane-1,2-dione hydrolase
28.5975	28.8838	28.9358	29.0688	28.5339	29.2513		0.239537	0.673412	0.145645	1.10623	Pd630_LPD05473;2625291944	Pd630_LPD05473;2625291944	Inosose dehydratase;2-keto-myo-inositol dehydratase
28.6601	29.1393	28.8461	29.7859	29.5591	30.3685	+	1.6706	0.0181569	1.02266	2.03167	2625291945	2625291945	myo-inositol 2-dehydrogenase / D-chiro-inositol 1-dehydrogenase
NaN	NaN	NaN	29.203	28.1704	28.3509		NaN	1	0	1	Pd630_LPD05475;2625291946	Pd630_LPD05475;2625291946	Protein iolH;myo-inositol catabolism protein IolH
28.6545	28.589	28.522	29.2137	28.8362	28.5448		0.63077	0.193532	0.276353	1.21113	2625291947;2625287829;2625287748;Pd630_LPD05476;Pd630_LPD01000	2625291947;2625287829;2625287748	malonate-semialdehyde dehydrogenase (acetylating) / methylmalonate-semialdehyde dehydrogenase;malonate-semialdehyde dehydrogenase (acetylating) / methylmalonate-semialdehyde dehydrogenase;malonate-semialdehyde dehydrogenase (acetylating) / methylmalonate-semialdehyde dehydrogenase;Methylmalonate semialdehyde dehydrogenase [acylating] 1;Methylmalonate semialdehyde dehydrogenase [acylating] 1
30.7061	30.9598	30.7552	30.107	30.4272	30.1746	+	1.99198	0.0102473	-0.570754	0.673265	2625291956	2625291956	4-hydroxyphenylpyruvate dioxygenase
30.6777	30.9406	30.6978	31.1309	30.8776	31.3921		0.99204	0.0736771	0.361481	1.28474	Pd630_LPD05486;2625291957	Pd630_LPD05486;2625291957	3-dehydroquinate dehydratase;3-dehydroquinate dehydratase
29.9376	30.0738	29.7813	30.3943	30.445	30.3472	+	2.19041	0.00758848	0.464576	1.37991	Pd630_LPD05487;2625291958	Pd630_LPD05487;2625291958	ATP-dependent Clp protease ATP-binding subunit ClpX;ATP-dependent Clp protease ATP-binding subunit ClpX
35.2804	35.1311	35.2829	34.9381	35.0878	35.1566		0.978691	0.0762357	-0.170673	0.888428	Pd630_LPD05489;2625291959	Pd630_LPD05489;2625291959	ATP-dependent Clp protease proteolytic subunit 1;ATP-dependent Clp protease proteolytic subunit ClpP
NaN	NaN	NaN	30.0758	29.8472	30.3479		NaN	1	0	1	2625291960	2625291960	ATP-dependent Clp protease, protease subunit
36.1167	36.0618	35.9941	35.2552	34.8292	34.837	+	2.76477	0.00359821	-1.08375	0.471802	Pd630_LPD05491;2625291961	Pd630_LPD05491;2625291961	Trigger factor;trigger factor
33.637	33.4556	33.4856	32.9313	32.8453	32.7073	+	2.9011	0.00236735	-0.698085	0.61639	Pd630_LPD05494;2625291964	Pd630_LPD05494;2625291964	hypothetical protein;hypothetical protein
30.9827	30.6399	30.816	31.0335	30.5993	32.1965		0.403376	0.393019	0.463588	1.37897	2625291968	2625291968	Predicted dithiol-disulfide isomerase, DsbA family
29.7236	30.0534	29.93	30.3477	30.2869	30.6271	+	1.66	0.0185523	0.518241	1.43221	2625291969	2625291969	Reductase C-terminal
34.7363	34.7016	34.6136	34.2815	34.3352	34.2686	+	3.1272	0.00175796	-0.388738	0.763797	2625291970	2625291970	Membrane alanyl aminopeptidase Metallo peptidase. MEROPS family M01
33.0997	32.9477	33.3063	32.9539	31.6548	32.1571		1.03277	0.0682581	-0.862622	0.549952	2625291974	2625291974	TLP18.3, Psb32 and MOLO-1 founding protein of phosphatase
27.0333	27.3998	27.3156	NaN	NaN	NaN		NaN	1	0	1	2625291977;Pd630_LPD05507	2625291977	hemoglobin;globin (oxygen-binding protein)
28.7969	28.8443	28.3733	28.6468	28.8773	28.5653		0.048555	0.993052	0.0249945	1.01748	2625291978	2625291978	alpha-glucosidase
31.0309	30.3853	30.3648	28.2586	28.6641	28.2764	+	2.99489	0.00210227	-2.19395	0.218552	Pd630_LPD05511;2625291981	Pd630_LPD05511;2625291981	hypothetical protein;acyl-CoA thioester hydrolase
33.0733	33.1833	33.1187	33.3851	33.1921	33.5528		1.08497	0.0614235	0.251564	1.1905	2625291982;2625287927;Pd630_LPD01144	2625291982	glutamate dehydrogenase;glutamate dehydrogenase;NAD-specific glutamate dehydrogenase
NaN	NaN	NaN	29.6605	29.7936	29.627		NaN	1	0	1	2625291983;Pd630_LPD05513	2625291983;Pd630_LPD05513	acyl-CoA thioester hydrolase;Uncharacterized protein ysmA
34.8207	34.6227	34.8279	34.5681	34.4382	34.3723	+	1.54896	0.0234224	-0.297572	0.813621	2625291984	2625291984	ATP-binding cassette protein, ChvD family
27.253	NaN	NaN	28.1678	28.0679	28.6729		0	1	1.04992	2.07041	2625291990	2625291990	non-heme chloroperoxidase
NaN	NaN	NaN	29.6259	29.7499	29.9431		NaN	1	0	1	Pd630_LPD05525;2625291994	Pd630_LPD05525;2625291994	NADP-specific glutamate dehydrogenase;glutamate dehydrogenase (NADP+)
29.4983	30.3134	29.9794	29.0184	29.5348	30.0087		0.479516	0.309285	-0.40975	0.752754	2625291995	2625291995	hypothetical protein
29.2111	28.8573	27.8248	29.5981	29.5204	29.7705		1.11178	0.0580106	0.998594	1.99805	2625291999	2625291999	Pimeloyl-ACP methyl ester carboxylesterase
27.4991	27.0292	27.152	28.6822	28.795	29.177	+	2.89241	0.00233753	1.65795	3.15568	Pd630_LPD05535;2625292003	Pd630_LPD05535;2625292003	2,4-dienoyl-CoA reductase [NADPH];2,4-dienoyl-CoA reductase (NADPH2)
31.0505	31.2287	30.999	30.6187	30.737	30.6551	+	2.25195	0.00619116	-0.42248	0.746141	2625292004	2625292004	hypothetical protein
30.8557	31.0218	31.0562	30.4785	30.1688	30.3499	+	2.38881	0.00556888	-0.645514	0.639265	2625292005	2625292005	hypothetical protein
31.1845	31.3307	31.5981	31.6176	31.7973	31.6887	+	1.17704	0.0495557	0.330121	1.25712	2625292006	2625292006	oligoribonuclease
30.0606	29.9317	29.7713	NaN	NaN	NaN		NaN	1	0	1	Pd630_LPD05540;2625292008	Pd630_LPD05540;2625292008	Putative L,D-transpeptidase;peptidoglycan transpeptidase precursor, ErfK-YbiS-YhnG family
32.4731	32.0863	31.9892	31.8766	31.2633	31.2051	+	1.31897	0.0371714	-0.734484	0.601033	Pd630_LPD05542;2625292010	Pd630_LPD05542;2625292010	hypothetical protein;Protein of unknown function (DUF3618)
30.4173	30.373	30.065	29.9138	29.9775	30.3591		0.494668	0.294608	-0.201606	0.869582	Pd630_LPD05543;2625292011	Pd630_LPD05543;2625292011	Putative peroxiredoxin;peroxiredoxin Q/BCP
33.2071	33.4512	33.2651	33.9437	34.1926	34.1784	+	2.72666	0.00348164	0.79707	1.73757	2625292014	2625292014	fatty acid synthase, bacterial type
28.5649	28.5311	28.5412	29.6303	30.0709	29.8823	+	3.29587	0.00119697	1.31541	2.48873	2625292020	2625292020	XTP/dITP diphosphohydrolase
31.6729	31.7538	31.64	32.0156	32.3458	32.6057	+	1.65783	0.018469	0.633454	1.55127	2625292021	2625292021	RNAse PH
26.9191	27.7705	27.5512	27.5436	NaN	27.5009		0.117198	0.883788	0.108668	1.07823	2625292022;Pd630_LPD05557	2625292022;Pd630_LPD05557	Ribonuclease BN, tRNA processing enzyme;Uncharacterized protein
27.8883	27.8382	28.0106	29.6914	30.0702	28.6146	+	1.61274	0.0207826	1.54641	2.92089	2625292025;Pd630_LPD05561	2625292025;Pd630_LPD05561	molybdopterin synthase subunit MoaD;Sulfur carrier protein CysO
26.8706	27.186	27.0077	27.3806	27.5699	27.8241	+	1.64933	0.0186929	0.570082	1.48461	2625292026;Pd630_LPD05562	2625292026;Pd630_LPD05562	Proteasome lid subunit RPN8/RPN11, contains Jab1/MPN metalloenzyme (JAMM) motif;CysO-cysteine peptidase
27.6962	28.0015	27.9772	NaN	NaN	28.8529		0	1	0.96127	1.94702	2625292027;Pd630_LPD05563	2625292027;Pd630_LPD05563	L-aminopeptidase/D-esterase;Uncharacterized protein
25.2738	25.7857	26.3781	27.7677	28.2541	28.5141	+	2.44156	0.00495076	2.36612	5.15553	2625292028;Pd630_LPD05564	2625292028;Pd630_LPD05564	protein of unknown function (DUF2017);Uncharacterized protein
31.1586	31.3393	31.0873	31.2699	31.094	31.6835		0.334198	0.496699	0.154076	1.11271	2625292030	2625292030	nicotinate phosphoribosyltransferase
31.4657	31.9343	31.8634	31.9023	31.7128	31.5		0.0946906	0.918466	-0.0494156	0.966328	2625292035	2625292035	starch phosphorylase
33.1908	33.3441	33.1943	32.2215	31.8581	31.9726	+	3.30577	0.00122957	-1.22567	0.4276	2625292036	2625292036	alpha-1,4-glucan:maltose-1-phosphate maltosyltransferase
27.7705	28.1435	28.4668	28.2501	28.2467	28.3669		0.322175	0.51885	0.16099	1.11805	2625292037	2625292037	1,4-alpha-glucan branching enzyme
29.5405	29.4088	29.6542	NaN	NaN	NaN		NaN	1	0	1	2625292038;Pd630_LPD05574	2625292038;Pd630_LPD05574	Predicted metalloprotease;hypothetical protein
27.3843	27.7989	27.0394	NaN	NaN	NaN		NaN	1	0	1	2625292042	2625292042	putative thioredoxin
31.3383	31.331	31.5933	31.9155	32.2243	32.0603	+	2.18735	0.00757808	0.645842	1.56465	2625292044	2625292044	acetyl-CoA C-acetyltransferase
28.6677	28.798	28.5446	30.1399	29.7077	29.9839	+	3.0218	0.00214493	1.27374	2.41788	Pd630_LPD05583;2625292045	Pd630_LPD05583;2625292045	Uncharacterized protein yqjC;methylmalonyl-CoA epimerase
31.4321	31.526	31.4215	32.0278	32.0992	31.9843	+	3.59196	0.00125714	0.577234	1.49199	2625292046	2625292046	hypothetical protein
28.5587	28.456	28.3619	NaN	NaN	NaN		NaN	1	0	1	Pd630_LPD05586;2625292048	Pd630_LPD05586;2625292048	UPF0286 protein;hypothetical protein
27.4209	26.9526	26.8559	NaN	26.4689	NaN		0	1	-0.607617	0.65628	2625292049;Pd630_LPD05587	2625292049;Pd630_LPD05587	adenylate cyclase;Uncharacterized protein
28.2705	28.6142	28.3392	29.2498	29.7572	29.5944	+	2.45287	0.00501031	1.1258	2.18223	2625292053	2625292053	transcriptional regulator, CdaR family
29.5148	29.5816	29.5492	29.9848	29.8305	29.4454		0.563568	0.234708	0.205038	1.15272	2625292056	2625292056	UDP-N-acetylglucosamine 1-carboxyvinyltransferase
30.4987	30.6182	30.0936	30.1771	30.9308	30.7452		0.31687	0.528683	0.214233	1.16009	Pd630_LPD05600;2625292059	Pd630_LPD05600;2625292059	ATP synthase epsilon chain;ATP synthase F1 subcomplex epsilon subunit
37.0019	37.2321	37.0374	37.3341	37.4674	37.4752	+	1.77201	0.0149002	0.335102	1.26147	Pd630_LPD05601;2625292060	Pd630_LPD05601;2625292060	ATP synthase subunit beta;ATP synthase F1 subcomplex beta subunit
35.1912	35.2718	35.0582	35.3983	35.3902	35.3144	+	1.33895	0.0364259	0.193915	1.14386	2625292061;Pd630_LPD05602	2625292061;Pd630_LPD05602	ATP synthase F1 subcomplex gamma subunit;ATP synthase gamma chain
37.0806	37.2639	37.07	37.1837	37.1957	37.0557		0.0298535	1	0.00685501	1.00476	Pd630_LPD05603;2625292062	Pd630_LPD05603;2625292062	ATP synthase subunit alpha;ATP synthase F1 subcomplex alpha subunit
31.4125	NaN	NaN	28.9027	30.6135	29.8011		0	1	-1.64004	0.320848	2625292063	2625292063	ATP synthase F1 subcomplex delta subunit
35.0981	35.5597	35.2269	35.5068	35.4491	35.2794		0.310757	0.538961	0.116865	1.08438	2625292064	2625292064	ATP synthase F0 subcomplex B subunit
33.0799	32.7668	33.9026	30.9374	NaN	30.9358	+	1.88021	0.0125658	-2.31318	0.201217	Pd630_LPD05606;2625292065	Pd630_LPD05606;2625292065	ATP synthase subunit c;ATP synthase F0 subcomplex C subunit
31.6852	32.4965	31.9824	32.2068	31.797	32.3562		0.0793661	0.943399	0.065258	1.04627	Pd630_LPD05607;2625292066	Pd630_LPD05607;2625292066	ATP synthase subunit a;ATP synthase F0 subcomplex A subunit
28.8647	28.9763	28.2888	28.9811	29.2902	28.8248		0.565244	0.233419	0.322122	1.25017	2625292071	2625292071	bacterial peptide chain release factor 1 (bRF-1)
34.6799	34.611	34.4535	34.3562	34.371	34.3012	+	1.56278	0.0230545	-0.238653	0.847537	2625292073	2625292073	transcription termination factor Rho
27.9883	28.0728	27.4962	27.8351	27.6459	28.0634		0.0065429	1	-0.0043176	0.997012	Pd630_LPD05616;2625292074	Pd630_LPD05616;2625292074	Homoserine kinase;homoserine kinase
33.9675	33.9462	33.8931	33.9873	34.1611	33.8648		0.317317	0.52796	0.0687828	1.04883	Pd630_LPD05617;2625292075	Pd630_LPD05617;2625292075	Threonine synthase;threonine synthase
32.7115	32.6957	32.6879	32.7087	33.1733	33.2902		0.945138	0.0818877	0.359056	1.28259	Pd630_LPD05618;2625292076	Pd630_LPD05618;2625292076	Homoserine dehydrogenase;homoserine dehydrogenase
32.2659	32.4463	32.2826	31.919	31.1931	31.3606	+	1.68332	0.0175303	-0.840701	0.558372	2625292077	2625292077	diaminopimelate decarboxylase
33.1831	33.1758	33.053	33.4932	33.325	33.5467	+	1.79954	0.0139838	0.317675	1.24632	2625292078	2625292078	arginyl-tRNA synthetase
31.3526	31.1038	31.4882	31.9567	30.1464	30.5774		0.308191	0.54441	-0.421345	0.746728	2625292079	2625292079	Protein of unknown function (DUF3105)
26.9595	26.7632	27.0154	27.0408	26.5869	26.171		0.524393	0.26662	-0.313119	0.8049	2625292080	2625292080	Uncharacterized conserved protein, DUF305 family
30.8154	30.9394	30.7747	29.8721	29.3221	28.985	+	2.27589	0.00631732	-1.45006	0.366006	2625292081	2625292081	xylulose-5-phosphate/fructose-6-phosphate phosphoketolase
NaN	NaN	NaN	30.1049	30.1279	30.0448		NaN	1	0	1	2625292084;Pd630_LPD05626	2625292084;Pd630_LPD05626	long-chain acyl-CoA synthetase;Long-chain-fatty-acid--CoA ligase
28.1415	NaN	NaN	33.1667	31.3408	31.5612		0	1	3.88143	14.7376	2625292085	2625292085	NAD(P)-dependent dehydrogenase, short-chain alcohol dehydrogenase family
NaN	NaN	NaN	31.2075	31.1479	31.228		NaN	1	0	1	Pd630_LPD05628;2625292086	Pd630_LPD05628;2625292086	Quinone oxidoreductase-like protein 2;NADPH2:quinone reductase
NaN	NaN	NaN	31.2072	31.1647	31.2613		NaN	1	0	1	2625292087	2625292087	Acyl-CoA dehydrogenase
NaN	NaN	NaN	31.1987	31.2257	31.3464		NaN	1	0	1	2625292088;Pd630_LPD05630;Pd630_LPD04792	2625292088;Pd630_LPD05630	Acyl-CoA dehydrogenase;pimeloyl-CoA dehydrogenase, large subunit;pimeloyl-CoA dehydrogenase, large subunit
33.6656	33.2686	33.4644	35.2428	35.2162	35.339	+	3.93125	0	1.79975	3.48159	2625292089;Pd630_LPD05631	2625292089;Pd630_LPD05631	3-oxoacyl-[acyl-carrier protein] reductase;3-oxoacyl-[acyl-carrier-protein] reductase FabG
NaN	NaN	NaN	30.1875	29.9138	30.102		NaN	1	0	1	2625292090;Pd630_LPD05632;2625293284	2625292090;Pd630_LPD05632	Predicted kinase, aminoglycoside phosphotransferase (APT) family;Acyl-CoA dehydrogenase family member 10;Predicted kinase, aminoglycoside phosphotransferase (APT) family
NaN	NaN	NaN	33.0911	32.8775	32.9976		NaN	1	0	1	2625292091	2625292091	NAD(P)-dependent dehydrogenase, short-chain alcohol dehydrogenase family
30.5385	30.5637	30.6355	34.3109	34.0779	34.1201	+	5.89034	0	3.59037	12.0451	2625292092;2625288040;Pd630_LPD01263	2625292092	acyl-CoA dehydrogenase;acyl-CoA dehydrogenase;Acyl-CoA dehydrogenase family member 10
NaN	NaN	NaN	31.5159	31.7897	31.3827		NaN	1	0	1	2625292094;2625293288	2625292094	hypothetical protein;hypothetical protein
28.2138	28.2915	27.8811	33.405	33.4556	33.6225	+	5.53327	0	5.36559	41.2291	2625292095	2625292095	Acyl dehydratase
26.9056	26.6258	NaN	29.3274	30.7297	31.1456	+	1.82808	0.0134595	3.63521	12.4253	2625292096;Pd630_LPD05639	2625292096;Pd630_LPD05639	Acyl-CoA synthetase (AMP-forming)/AMP-acid ligase II;Long-chain-fatty-acid--CoA ligase
28.3721	28.9914	28.5606	33.1453	33.0274	33.11	+	4.73797	0	4.45288	21.9003	2625292097;Pd630_LPD05640	2625292097;Pd630_LPD05640	hypothetical protein;Putative NADP-dependent oxidoreductase yfmJ
29.7143	29.2815	29.2176	28.5897	27.6596	NaN	+	1.30439	0.0381669	-1.27981	0.41185	2625292098	2625292098	NADPH2:quinone reductase
NaN	NaN	NaN	28.1313	27.9753	28.4601		NaN	1	0	1	2625292101;Pd630_LPD05645	2625292101;Pd630_LPD05645	transcriptional regulator, TetR family;putative HTH-type transcriptional regulator yfiR
27.9072	27.9675	27.7253	32.2456	32.2627	32.2898	+	6.32106	0	4.3994	21.1034	2625292102	2625292102	phosphotriesterase-related protein
29.5905	29.5345	29.6608	29.7963	29.6893	29.6875	+	1.18376	0.0489664	0.129129	1.09363	2625292104;Pd630_LPD05648	2625292104;Pd630_LPD05648	limonene-1,2-epoxide hydrolase;Limonene-1,2-epoxide hydrolase
NaN	NaN	NaN	28.8826	28.5702	28.9006		NaN	1	0	1	2625292109;Pd630_LPD05653	2625292109	hypothetical protein;hypothetical protein
31.7166	31.1806	30.8134	31.4693	31.1894	31.4914		0.201948	0.739609	0.146477	1.10686	2625292119	2625292119	Uncharacterized conserved protein YndB, AHSA1/START domain
30.5102	30.6568	30.7284	29.975	30.4105	29.5881	+	1.22297	0.0448531	-0.640621	0.641437	Pd630_LPD05673;2625292125	Pd630_LPD05673;2625292125	putative HTH-type transcriptional regulator yhbI;DNA-binding transcriptional regulator, MarR family
31.4508	32.0468	31.5544	31.8653	31.8042	31.6933		0.210667	0.726073	0.10361	1.07446	Pd630_LPD05674;2625292126	Pd630_LPD05674;2625292126	putative enoyl-CoA hydratase echA8;enoyl-CoA hydratase
30.0663	30.5493	29.9584	30.8564	30.9246	31.1754	+	1.73972	0.0152797	0.794165	1.73407	2625292127	2625292127	3-hydroxyisobutyrate dehydrogenase
26.6094	26.3915	26.7464	28.4725	28.637	28.4442	+	4.07016	0	1.93551	3.82514	2625292128;2625290356;Pd630_LPD03655	2625292128;2625290356	enoyl-CoA hydratase;enoyl-CoA hydratase;2-ketocyclohexanecarboxyl-CoA hydrolase
27.1604	27.6534	27.2278	29.9228	29.9989	29.455	+	3.3559	0.0013112	2.44504	5.4454	2625292129;2625290357;Pd630_LPD05677;Pd630_LPD03656	2625292129;2625290357;Pd630_LPD05677;Pd630_LPD03656	hypothetical protein;hypothetical protein;cyclohexanecarboxyl-CoA dehydrogenase;cyclohexanecarboxyl-CoA dehydrogenase
30.9204	31.252	30.8414	33.052	33.2418	33.2792	+	3.95838	0	2.18639	4.55165	2625292130	2625292130	malonate-semialdehyde dehydrogenase (acetylating) / methylmalonate-semialdehyde dehydrogenase
30.7916	30.8925	30.725	30.3494	29.665	30.3774	+	1.3228	0.0369521	-0.672448	0.627441	2625292132;Pd630_LPD05680	2625292132;Pd630_LPD05680	Pyridoxamine 5'-phosphate oxidase;hypothetical protein
32.0832	30.7079	30.9813	29.5545	NaN	NaN		0	1	-1.70301	0.307144	2625292135	2625292135	glucosamine-6-phosphate deaminase
30.829	29.3078	30.6229	27.4959	27.0363	26.6886	+	2.40857	0.00512026	-3.1796	0.110369	2625292139	2625292139	PTS system N-acetylglucosamine-specific IIC component, Glc family
31.2849	31.1186	30.9378	30.0415	30.1526	29.9178	+	3.05442	0.00223565	-1.07648	0.474183	2625292142	2625292142	transcriptional regulator, GntR family
28.3202	28.5278	28.5542	29.0946	29.2251	29.6277	+	2.06373	0.0100605	0.848416	1.80052	2625292150	2625292150	NADPH:quinone reductase
29.8242	30.2955	30.0737	29.6623	28.9032	29.8785		0.830545	0.106539	-0.583134	0.667512	Pd630_LPD05700;2625292151	Pd630_LPD05700;2625292151	hypothetical protein;hypothetical protein
31.1412	31.407	31.4431	29.7816	29.9573	30.0956	+	3.33715	0.00127935	-1.38564	0.38272	2625292154	2625292154	shikimate dehydrogenase
28.2938	28.5154	28.3916	28.4713	28.9544	28.9372		1.06633	0.0632935	0.387396	1.30803	2625292161;Pd630_LPD05710	2625292161;Pd630_LPD05710	O-acetyl-ADP-ribose deacetylase (regulator of RNase III), contains Macro domain;Macro domain-containing protein
28.0755	28.3205	27.9303	NaN	NaN	NaN		NaN	1	0	1	2625292163;Pd630_LPD05712	2625292163;Pd630_LPD05712	acyl-CoA thioester hydrolase;hypothetical protein
31.2073	31.4297	31.227	31.6	31.8262	31.6773	+	1.88026	0.0125795	0.413173	1.33161	2625292164	2625292164	Predicted kinase, aminoglycoside phosphotransferase (APT) family
26.3356	NaN	26.8418	29.4332	28.8005	28.9184	+	2.36516	0.0055625	2.46202	5.50988	2625292168	2625292168	pyruvate dehydrogenase E2 component (dihydrolipoamide acetyltransferase)
32.2411	32.0428	32.4113	31.0479	30.9963	31.1756	+	3.20414	0.00144218	-1.15846	0.447991	2625292172	2625292172	NAD(P) transhydrogenase subunit beta
30.0492	30.8487	30.6499	28.6768	28.7871	28.3354	+	2.64506	0.00395943	-1.91619	0.264953	2625292173	2625292173	NAD(P) transhydrogenase subunit alpha
32.2311	32.0625	31.9827	32.6338	32.7206	32.2229	+	1.19868	0.046876	0.433687	1.35068	2625292174;Pd630_LPD04790	2625292174;Pd630_LPD04790	NAD(P) transhydrogenase subunit alpha;NAD(P) transhydrogenase subunit alpha
30.1816	30.4981	30.1424	30.753	30.6287	30.4088		1.00282	0.0722267	0.322821	1.25077	2625292175	2625292175	Uncharacterized conserved protein YeaO, DUF488 family
NaN	NaN	NaN	29.8683	29.2644	29.6524		NaN	1	0	1	2625292177;Pd630_LPD05725	2625292177;Pd630_LPD05725	fatty-acyl-CoA synthase;Long-chain-fatty-acid--CoA ligase
28.1993	27.9465	28.5457	28.4534	28.1183	NaN		0.07409	0.952438	0.0553252	1.03909	2625292178	2625292178	TIGR03083 family protein
27.1459	27.0469	26.7933	29.6284	30.1603	30.2017	+	3.83732	0	3.00148	8.00819	2625292180;Pd630_LPD05728	2625292180;Pd630_LPD05728	hypothetical protein;hypothetical protein
29.4023	29.7336	29.3205	31.4433	31.2223	31.2425	+	3.63626	0.00131737	1.81723	3.52404	2625292182	2625292182	glycolate oxidase
31.3763	31.7506	31.8486	29.8401	29.9686	29.2289	+	2.73595	0.00351198	-1.97932	0.253609	2625292183	2625292183	protein of unknown function (DUF4185)
28.7725	28.5114	28.8424	29.6685	29.5147	29.4059	+	2.53946	0.0046	0.820935	1.76655	2625292188;Pd630_LPD05735	2625292188;Pd630_LPD05735	para-nitrobenzyl esterase;Para-nitrobenzyl esterase
29.085	28.9553	28.5823	NaN	NaN	NaN		NaN	1	0	1	2625292190	2625292190	thiaminase /4-amino-5-aminomethyl-2-methylpyrimidine deaminase
28.4547	27.9083	28.6144	NaN	NaN	NaN		NaN	1	0	1	2625292191	2625292191	ABC-type nitrate/sulfonate/bicarbonate transport system, substrate-binding protein
26.3631	25.6418	25.7316	NaN	NaN	NaN		NaN	1	0	1	Pd630_LPD05740;2625292193	Pd630_LPD05740;2625292193	putative ABC transporter ATP-binding protein;ABC-type nitrate/sulfonate/bicarbonate transport system, ATPase component
31.4306	31.7429	31.4927	31.173	31.1192	31.1163	+	1.90237	0.0120798	-0.419256	0.74781	2625292194;Pd630_LPD07203;2625293551	2625292194	Diacylglycerol O-acyltransferase;Putative diacylglycerol O-acyltransferase;Diacylglycerol O-acyltransferase
26.184	26.0283	25.9374	NaN	NaN	NaN		NaN	1	0	1	Pd630_LPD05756;2625292210	Pd630_LPD05756;2625292210	Protein methyltransferase hemK;Methylase of polypeptide chain release factors
NaN	NaN	NaN	28.6017	28.6701	28.716		NaN	1	0	1	Pd630_LPD05767;2625292221	Pd630_LPD05767;2625292221	Valine dehydrogenase;valine dehydrogenase (NAD+)
28.2661	28.5524	28.5422	28.6244	28.8519	28.9681	+	1.23151	0.0438234	0.36126	1.28455	Pd630_LPD05769;2625292223	Pd630_LPD05769;2625292223	putative HTH-type transcriptional regulator;DNA-binding transcriptional regulator, Lrp family
29.8648	29.8184	29.8839	29.9775	30.9107	30.4333		1.01604	0.0704137	0.58477	1.4998	2625292224	2625292224	6,7-dimethyl-8-ribityllumazine synthase
26.1679	27.644	27.5308	31.3653	29.9452	30.9835	+	2.33956	0.00597849	3.65041	12.5569	2625292226	2625292226	(R,R)-butanediol dehydrogenase / meso-butanediol dehydrogenase / diacetyl reductase
33.9147	33.8687	33.9745	33.5418	33.4141	33.5151	+	3.01066	0.00213873	-0.428963	0.742796	2625292234	2625292234	PPOX class probable F420-dependent enzyme
25.5181	26.2545	26.7356	26.6483	NaN	NaN		0	1	0.478911	1.39369	2625292235	2625292235	FAD/FMN-containing dehydrogenase
31.2925	30.9749	30.82	31.9053	31.9109	31.8938	+	2.48421	0.00478723	0.874224	1.83302	2625292237;2625294285	2625292237	Uncharacterized conserved protein, DUF427 family;Uncharacterized conserved protein, DUF427 family
27.1445	27.3768	27.0443	26.4908	26.7196	NaN	+	1.4978	0.0272026	-0.583356	0.667409	2625292241	2625292241	DNA ligase-1
29.0866	29.009	29.2444	29.0717	29.063	29.0408		0.321606	0.520055	-0.0547886	0.962736	2625292244;Pd630_LPD05788	2625292244;Pd630_LPD05788	hypothetical protein;putative oxidoreductase ygfF
25.8063	26.3466	26.282	NaN	NaN	NaN		NaN	1	0	1	2625292253	2625292253	DNA binding domain-containing protein, excisionase family
29.931	29.9445	30.0222	30.7445	30.5588	30.792	+	3.175	0.00140397	0.732547	1.66157	2625292257	2625292257	hypothetical protein
27.5576	27.76	27.3103	NaN	NaN	NaN		NaN	1	0	1	2625292266	2625292266	hypothetical protein
30.3044	30.0678	29.863	NaN	NaN	NaN		NaN	1	0	1	2625292271	2625292271	tellurium resistance protein TerD
[truncated: 1,683 more rows]

## Sheet: Table S2
Table S2. Proteins with significantly changed abundance (cut-off: Student's t-test q value < 0.05)
LFQ intensity_G1, G2, G3: Label-free quantification of glucose-fed Rhodococci triplicates; LFQ intensity_L1, L2, L3: Label-free quantification of lignin-fed Rhodococci triplicates;
Student's t-test were conducted for lignin- vs. glucose-fed Rhodococci triplicates (L/G)
LFQ intensity_G1	LFQ intensity_G2	LFQ intensity_G3	LFQ intensity_L1	LFQ intensity_L2	LFQ intensity_L3	Student's t-test Significant_Lig/Glu	.-Log Student's t-test p.value_Lig/Glu	Student's t-test q.value_ Lig/Glu	Student's t-test log2 FC_Lig/Glu	FC_Lig/Glu	Protein.IDs	Majority.protein.IDs	Destription
30.6977	30.7244	30.7381	30.3406	29.7103	30.2235	+	1.49974	0.0272689	-0.628558	0.646823	2625286655	2625286655	Uncharacterized conserved protein, DUF305 family
29.2253	28.9369	28.9658	29.7986	29.5297	29.9258	+	2.05475	0.0100945	0.708662	1.63429	2625286672	2625286672	acyl-CoA synthetase
28.4246	27.9502	28.2262	28.9554	28.6764	28.6971	+	1.60647	0.0211626	0.575987	1.4907	2625286679	2625286679	naphthoate synthase
NaN	25.7962	26.1433	27.1623	27.2203	27.7768	+	1.80969	0.0136172	1.41669	2.66972	2625286697	2625286697	probable F420-dependent oxidoreductase, Rv2161c family
31.4079	31.84	31.1285	29.2724	28.4334	29.6763	+	2.28599	0.00638235	-2.33145	0.198684	2625286731	2625286731	hypothetical protein
32.8023	32.9501	32.8733	31.3514	31.5163	31.5604	+	4.27689	0	-1.39919	0.379142	2625286769	2625286769	NTE family protein
32.4183	32.0204	31.6905	30.9582	30.6247	30.6546	+	2.27357	0.00628986	-1.2972	0.406915	2625286772	2625286772	Lsr2 protein
23.0775	23.6969	NaN	34.3642	34.1336	34.2515	+	4.59057	0	10.8626	1861.98	2625286870	2625286870	Acyl-CoA dehydrogenase
29.5549	29.6161	29.2628	28.6806	28.7746	28.3493	+	2.18282	0.00754707	-0.876418	0.544718	2625286936	2625286936	NADPH:quinone reductase
30.5122	30.3247	30.3747	29.4194	28	28.4554	+	1.86828	0.0126466	-1.77896	0.291394	2625286939	2625286939	chromosomal replication initiator protein
32.6754	32.3405	32.1508	31.7222	31.5167	31.7055	+	1.94497	0.0112885	-0.740784	0.598414	2625286941	2625286941	6-phosphogluconate dehydrogenase
34.7939	34.862	34.7009	35.0872	35.0039	35.0521	+	2.12099	0.00820079	0.262114	1.19923	2625286953	2625286953	DNA gyrase subunit A
27.5953	27.7526	27.75	27.1219	26.7848	NaN	+	1.86799	0.0126194	-0.745939	0.59628	Pd630_LPD00023;2625286961	Pd630_LPD00023;2625286961	hypothetical protein;hypothetical protein
31.9005	32.0684	31.6961	31.5636	31.4418	30.96	+	1.24626	0.0427819	-0.566532	0.675238	2625286963	2625286963	hypothetical protein
32.6681	32.4004	32.2367	31.3388	30.9119	31.0693	+	2.77272	0.00338739	-1.32841	0.398208	2625286970	2625286970	serine/threonine protein kinase
31.8631	31.6479	31.7816	30.9631	31.3896	31.0255	+	1.91167	0.0119018	-0.638098	0.642559	2625286971	2625286971	serine/threonine protein kinase
30.4143	30.0651	30.0666	29.258	29.1587	29.2736	+	2.84251	0.00250847	-0.951911	0.516947	Pd630_LPD00036;2625286975	Pd630_LPD00036;2625286975	Oxoglutarate dehydrogenase inhibitor;Forkhead associated (FHA) domain, binds pSer, pThr, pTyr
31.0446	30.7503	30.1912	NaN	29.3392	29.1836	+	1.62665	0.0199683	-1.40064	0.378761	2625286976	2625286976	FHA domain-containing protein
26.9605	26.0613	NaN	28.4263	28.4388	28.4319	+	1.97742	0.0103131	1.92139	3.78787	2625286982;Pd630_LPD00044	2625286982;Pd630_LPD00044	Glyoxalase-like domain-containing protein;hypothetical protein
25.234	24.9628	25.5074	26.2133	26.3071	26.4586	+	2.49442	0.00483005	1.09159	2.13109	2625286988;Pd630_LPD00053	2625286988;Pd630_LPD00053	transcriptional regulator, TetR family;hypothetical protein
34.1006	33.9978	34.063	33.4664	33.4747	33.3001	+	3.24248	0.00111661	-0.640083	0.641676	2625286989	2625286989	glutamate synthase (NADH) large subunit
32.8228	32.8232	32.819	31.9068	31.8834	31.7884	+	4.92338	0	-0.96213	0.513298	2625286990;Pd630_LPD00055	2625286990;Pd630_LPD00055	glutamate synthase (NADPH/NADH) small chain;glutamate synthase (NADPH), homotetrameric
32.654	32.8912	32.7927	31.1967	31.083	31.2423	+	4.36461	0	-1.60533	0.328661	2625287005	2625287005	lysyl-tRNA synthetase, class II
28.8182	28.1283	28.0432	29.5785	30.1534	29.4884	+	1.92587	0.0118192	1.4102	2.65774	2625287007	2625287007	Acetylornithine deacetylase/Succinyl-diaminopimelate desuccinylase
27.3457	27.5842	27.1419	30.8054	30.704	30.3811	+	4.26129	0	3.27292	9.66604	2625287012	2625287012	hypothetical protein (DUF2236)
32.2487	31.9419	32.1592	32.7607	32.7697	32.7497	+	2.67071	0.00384167	0.64343	1.56204	Pd630_LPD00083;2625287016;Pd630_LPD02955;2625295110;Pd630_LPD02945	Pd630_LPD00083;2625287016;Pd630_LPD02955;2625295110	putative propionyl-CoA carboxylase beta chain 5;propionyl-CoA carboxylase beta chain;putative propionyl-CoA carboxylase beta chain 5;propionyl-CoA carboxylase beta chain;putative propionyl-CoA carboxylase beta chain 5
32.7278	32.9402	32.7822	32.6057	31.996	32.302	+	1.29119	0.0394315	-0.515509	0.699546	2625287022	2625287022	hypothetical protein
31.901	32.1091	31.9448	31.411	31.5344	31.4135	+	2.67393	0.00385774	-0.531981	0.691604	2625287030	2625287030	Ca2+-transporting ATPase
31.464	31.7857	31.6845	32.1979	32.3433	32.2087	+	2.33412	0.00595107	0.6052	1.52119	2625287034	2625287034	hypothetical protein
28.5291	28.8117	28.3755	29.2408	29.534	29.4797	+	2.24873	0.00617354	0.846083	1.79761	2625287049	2625287049	Uncharacterized membrane protein
31.3848	31.4945	31.4335	30.4669	30.5507	30.3288	+	3.78697	0	-0.988809	0.503894	2625287069;Pd630_LPD03620	2625287069	Acetyl esterase/lipase;Esterase
34.5561	34.783	34.5522	33.4817	33.1357	33.4238	+	3.21041	0.00108219	-1.28339	0.41083	2625287099	2625287099	guanine deaminase
31.3159	31.6647	31.5864	32.026	32.234	32.3595	+	2.05181	0.0100695	0.684144	1.60675	2625287110	2625287110	excinuclease ABC, A subunit
27.2303	27.1559	27.3039	29.0158	29.9614	29.9299	+	2.81202	0.00300703	2.40566	5.29879	2625287226;Pd630_LPD00339	2625287226;Pd630_LPD00339	short chain enoyl-CoA hydratase;3-hydroxypropionyl-coenzyme A dehydratase
29.329	29.3966	29.4691	31.5181	31.3335	31.5197	+	5.00621	0	2.05888	4.16664	2625287227	2625287227	acetyl-CoA acyltransferase
29.6637	29.5247	29.3491	31.4563	31.2386	31.6536	+	3.67766	0.00143791	1.93701	3.8291	2625287228;Pd630_LPD00341;2625294679	2625287228;Pd630_LPD00341	NAD(P)-dependent dehydrogenase, short-chain alcohol dehydrogenase family;3-hydroxyacyl-CoA dehydrogenase type-2;NAD(P)-dependent dehydrogenase, short-chain alcohol dehydrogenase family
26.0631	25.4589	25.2288	27.9585	27.8253	27.7229	+	3.02296	0.00215116	2.25197	4.76332	2625287233;Pd630_LPD00346	2625287233;Pd630_LPD00346	Enoyl-CoA hydratase;3-hydroxypropionyl-coenzyme A dehydratase
31.2739	31.2201	31.1474	30.9144	31.0522	30.8372	+	1.73239	0.0156683	-0.279207	0.824044	2625287236;Pd630_LPD00349	2625287236;Pd630_LPD00349	PH domain-containing protein;hypothetical protein
31.8017	31.8055	31.6624	33.4955	33.8938	33.6468	+	3.97779	0	1.92218	3.78995	2625287271	2625287271	Uncharacterized protein YcnI
30.8588	30.5315	30.4766	29.3565	28.2982	28.728	+	2.28634	0.00639175	-1.82805	0.281646	2625287273	2625287273	hypothetical protein
32.8129	32.9536	32.8495	33.2979	33.2381	33.1311	+	2.25466	0.0062	0.350338	1.27486	2625287277;Pd630_LPD03583	2625287277	NAD(P)-dependent dehydrogenase, short-chain alcohol dehydrogenase family;3-hydroxyacyl-CoA dehydrogenase type-2
29.5046	29.8663	29.5651	28.6672	28.1348	28.9121	+	1.86604	0.0127218	-1.07401	0.474998	2625287280;Pd630_LPD00393	2625287280;Pd630_LPD00393	Cyclic nucleotide-binding domain-containing protein;Nitrogen regulation protein ntrB
30.5545	30.7109	30.5099	29.6866	29.7392	29.365	+	2.7814	0.00313636	-0.994831	0.501795	2625287281;Pd630_LPD00394	2625287281;Pd630_LPD00394	thioredoxin reductase (NADPH);Bifunctional thioredoxin reductase/thioredoxin
30.023	29.9351	29.9562	31.2389	31.0869	31.1649	+	4.69328	0	1.19214	2.28491	2625287286	2625287286	amidase
35.6094	35.6908	35.6477	35.3352	35.0949	35.3682	+	1.89552	0.0121366	-0.383177	0.766747	Pd630_LPD00402;2625287287	Pd630_LPD00402;2625287287	Superoxide dismutase [Mn];superoxide dismutase, Fe-Mn family
29.4349	29.1881	29.4402	30.6308	31.1615	31.5884	+	2.44486	0.00496763	1.77251	3.41649	2625287289;Pd630_LPD00405	2625287289;Pd630_LPD00405	peptide-methionine (S)-S-oxide reductase;Peptide methionine sulfoxide reductase MsrA
27.5085	27.488	27.3116	26.9426	26.9148	NaN	+	2.08064	0.00931451	-0.507354	0.703512	Pd630_LPD00412;2625287296	Pd630_LPD00412;2625287296	hypothetical protein;Enamine deaminase RidA, house cleaning of reactive enamine intermediates, YjgF/YER057c/UK114 family
29.064	29.1298	28.481	29.9688	29.6928	29.468	+	1.50247	0.0271473	0.818317	1.76335	2625287311	2625287311	probable phosphoglycerate mutase
29.2534	29.4843	29.0952	30.175	30.2235	29.8745	+	2.17951	0.00753678	0.81338	1.75732	2625287323;Pd630_LPD00441	2625287323;Pd630_LPD00441	UDP-MurNAc hydroxylase;Putative Rieske 2Fe-2S iron-sulfur protein
28.55	28.2261	28.5367	28.0923	28.1557	28.1324	+	1.35222	0.0355395	-0.31082	0.806183	2625287328	2625287328	Uncharacterized conserved protein, contains LGFP repeats
31.4305	31.3611	31.6134	30.3144	30.7525	29.9617	+	2.02269	0.0101236	-1.12546	0.458355	2625287329;Pd630_LPD00448	2625287329;Pd630_LPD00448	SpoIID/LytB domain protein;Amidase enhancer
33.1084	33.1872	33.2022	32.5243	32.1356	32.4465	+	2.54387	0.00460853	-0.79711	0.575501	Pd630_LPD00455;2625287336	Pd630_LPD00455;2625287336	Antigen 85-C;diacylglycerol O-acyltransferase / trehalose O-mycolyltransferase
31.0364	31.112	31.2158	30.5378	30.3326	30.0642	+	2.27993	0.00634503	-0.809874	0.570432	Pd630_LPD00456;2625287337	Pd630_LPD00456;2625287337	Antigen 85-B;diacylglycerol O-acyltransferase / trehalose O-mycolyltransferase
32.6662	32.6565	32.7461	31.7872	31.8733	31.6908	+	3.95322	0	-0.905817	0.53373	2625287338;Pd630_LPD00457	2625287338;Pd630_LPD00457	S-formylglutathione hydrolase FrmB;Protein PS1
30.8764	31.0083	30.8329	30.088	29.624	29.0146	+	1.87028	0.0126876	-1.33031	0.397682	2625287347	2625287347	arabinosyltransferase C
33.4886	33.3945	33.3182	33.6277	33.6881	33.7322	+	2.0886	0.00893179	0.282237	1.21608	2625287356	2625287356	decaprenylphospho-beta-D-ribofuranose 2-oxidase
32.7935	32.797	32.871	32.0164	32.1432	31.87	+	3.21292	0.00108966	-0.810603	0.570143	2625287361	2625287361	PPOX class probable F420-dependent enzyme
28.6707	28.479	28.9211	28.2566	NaN	28.0524	+	1.2198	0.0448799	-0.535763	0.689794	2625287389	2625287389	Methyltransferase domain-containing protein
28.8879	28.4742	28.6516	29.384	29.6831	29.7992	+	2.27965	0.00633577	0.950869	1.93304	2625287392;Pd630_LPD00512	2625287392;Pd630_LPD00512	ABC-2 type transport system ATP-binding protein;O-antigen export system ATP-binding protein RfbE
29.7443	29.8591	29.8272	31.2635	31.7834	31.3431	+	3.25087	0.00113262	1.65313	3.14514	2625287397	2625287397	transcriptional regulator, MarR family
NaN	29.3227	28.9495	30.4917	31.0421	30.685	+	2.11315	0.00829882	1.60351	3.03881	2625287403;Pd630_LPD00523	2625287403;Pd630_LPD00523	TIGR03083 family protein;hypothetical protein
29.065	29.3807	29.6511	30.5847	30.065	29.809	+	1.29834	0.0388114	0.787263	1.7258	2625287406	2625287406	histidinol-phosphate aminotransferase
30.7	30.5739	30.4175	31.4769	31.2478	31.1635	+	2.38205	0.00572347	0.732242	1.66122	2625287421	2625287421	D-alanyl-D-alanine carboxypeptidase
27.1517	26.9767	26.8278	26.4803	26.4874	NaN	+	1.59476	0.0218266	-0.50156	0.706343	Pd630_LPD00569;2625287447	Pd630_LPD00569;2625287447	putative ABC transporter ATP-binding protein;ATP-binding cassette, subfamily B
28.8664	28.9734	29.3941	30.1355	30.4519	30.5107	+	2.53428	0.00458303	1.28808	2.44203	2625287463	2625287463	TIGR03086 family protein
30.6365	31.347	30.9973	29.7488	28.7214	28.9651	+	2.11741	0.00816842	-1.84854	0.277673	2625287467	2625287467	S-formylglutathione hydrolase FrmB
NaN	30.6216	30.3433	29.4384	28.1998	28.973	+	1.36381	0.0350408	-1.61202	0.327139	Pd630_LPD00591;2625287469	Pd630_LPD00591;2625287469	hypothetical protein;hypothetical protein
30.0673	29.3582	29.7974	31.4342	31.2638	31.15	+	2.64243	0.00393548	1.5417	2.91138	2625287471	2625287471	DNA-binding transcriptional regulator, MocR family, contains an aminotransferase domain
30.2207	30.3985	30.005	29.5659	29.8262	29.239	+	1.50344	0.0271694	-0.664371	0.630964	2625287475	2625287475	uncharacterized HhH-GPD family protein
29.7152	29.6193	29.2319	30.6914	30.8412	30.688	+	2.8367	0.00248441	1.21806	2.32633	2625287477;Pd630_LPD00599	2625287477	DNA polymerase-3 subunit gamma/tau;DNA polymerase III subunit gamma/tau
26.3521	27.6721	25.7838	32.4697	32.9408	32.9368	+	3.35487	0.00130579	6.17979	72.4938	Pd630_LPD00605;2625287481	Pd630_LPD00605;2625287481	Putative acyltransferase;acetyl-CoA C-acetyltransferase
30.9962	31.1927	31.1648	34.579	34.5569	34.3717	+	5.52633	0	3.38465	10.4444	2625287482	2625287482	3-hydroxyacyl-CoA dehydrogenase / enoyl-CoA hydratase / 3-hydroxybutyryl-CoA epimerase
34.0381	33.9305	33.8252	32.7785	32.8431	33.0691	+	3.18706	0.00142282	-1.03434	0.488239	2625287484	2625287484	cyclopropane-fatty-acyl-phospholipid synthase
32.8286	32.7749	32.6554	31.7077	31.7024	31.7323	+	4.43011	0	-1.03881	0.48673	2625287485;2625294279	2625287485	FAD/FMN-containing dehydrogenase;hypothetical protein
27.4042	27.7707	27.7826	29.317	29.6932	29.5135	+	3.44809	0.00145622	1.85535	3.6184	2625287492	2625287492	Uncharacterized conserved protein YndB, AHSA1/START domain
28.3563	28.1538	28.3031	28.6483	28.7518	28.539	+	1.91452	0.0119284	0.375268	1.29708	2625287494	2625287494	hypothetical protein
35.4646	35.3006	34.9146	32.7539	32.2543	31.6391	+	2.94582	0.00221751	-3.01075	0.124072	2625287498	2625287498	Short C-terminal domain-containing protein
29.5734	28.8935	30.9658	26.458	27.8333	27.0251	+	1.68577	0.0175625	-2.70546	0.153312	2625287500;Pd630_LPD00625;2625294510	2625287500;Pd630_LPD00625	cytochrome c oxidase subunit 1;putative cytochrome c oxidase subunit 1-alpha;cytochrome c oxidase subunit 1
32.3563	32.6809	32.5254	33.5151	32.887	33.4006	+	1.59527	0.0217816	0.74669	1.67794	2625287501	2625287501	2-isopropylmalate synthase
30.6873	31.0705	30.7764	31.3403	31.3238	31.5225	+	1.85256	0.0130488	0.550794	1.46489	2625287507	2625287507	Acyl transferase domain-containing protein
31.6224	31.7084	31.5185	31.2606	31.0051	31.1342	+	2.20253	0.00701241	-0.483177	0.7154	2625287513	2625287513	gamma-glutamyltransferase 1 Threonine peptidase. MEROPS family T03
30.2766	30.4168	30.5841	29.8914	29.4446	29.7854	+	1.94967	0.0109211	-0.718697	0.607646	2625287520	2625287520	putative flavoprotein involved in K+ transport
30.4113	30.5085	30.2975	32.2	32.5983	32.466	+	3.96907	0	2.01567	4.04367	2625287546	2625287546	hypothetical protein
31.853	32.2215	31.3994	33.0089	33.2608	32.2562	+	1.24339	0.0429965	1.01733	2.02417	2625287547	2625287547	Short C-terminal domain-containing protein
29.9393	31.5798	31.1505	28.9354	28.8128	28.4257	+	1.86597	0.0127082	-2.16523	0.222947	2625287561	2625287561	Alkyl sulfatase BDS1, metallo-beta-lactamase superfamily
30.7835	30.8627	30.8012	28.7962	29.1156	29.2995	+	3.51753	0.0011399	-1.74537	0.298257	2625287565	2625287565	Uncharacterized conserved protein
34.7158	34.7169	34.6538	34.3895	34.5496	34.58	+	1.40627	0.0317397	-0.189167	0.877112	2625287569	2625287569	aspartate kinase
33.8148	33.6708	33.9229	33.4273	33.6656	33.5618	+	1.17592	0.0496093	-0.251247	0.84017	2625287570	2625287570	aspartate-semialdehyde dehydrogenase
25.9335	26.4334	24.9127	32.2132	32.2207	32.4342	+	3.86959	0	6.52952	92.3807	2625287574	2625287574	Imidazolonepropionase
28.5551	28.4719	28.3431	29.2147	29.2429	29.3329	+	3.46056	0.00149057	0.806848	1.74939	2625287575	2625287575	2-keto-4-pentenoate hydratase/2-oxohepta-3-ene-1,7-dioic acid hydratase (catechol pathway)
26.6786	26.8491	26.9472	28.3614	27.5679	27.5141	+	1.59323	0.021988	0.989532	1.98554	2625287576	2625287576	transcriptional regulator, GntR family
30.0693	30.2932	30.3791	31.4914	31.4696	31.3443	+	3.48985	0.00154146	1.1879	2.27821	2625287590;Pd630_LPD00758	2625287590;Pd630_LPD00758	Predicted phosphohydrolase, MPP superfamily;putative metallophosphoesterase ykuE
30.681	31.5867	31.4404	30.4666	30.4489	29.8962	+	1.33846	0.0363988	-0.96548	0.512108	Pd630_LPD00759;2625287591	Pd630_LPD00759;2625287591	Uncharacterized protein yqeY;hypothetical protein
31.0695	31.1006	30.9307	30.1182	30.306	30.2334	+	3.37557	0.00134468	-0.81444	0.568629	2625287592	2625287592	Membrane carboxypeptidase (penicillin-binding protein)
30.9167	30.9526	30.7659	30.0741	30.504	30.4501	+	1.66145	0.0184882	-0.535678	0.689835	2625287594;Pd630_LPD00762	2625287594;Pd630_LPD00762	arsenite efflux ATP-binding protein ArsA;Putative arsenical pump-driving ATPase
28.9699	29.6737	29.0708	30.7284	30.7514	30.5595	+	2.4953	0.00483871	1.44161	2.71623	2625287598	2625287598	Glyoxylase, beta-lactamase superfamily II
36.4039	36.3756	36.3971	35.9907	35.4285	35.807	+	1.76428	0.0149786	-0.65018	0.637201	Pd630_LPD00767;2625287599	Pd630_LPD00767;2625287599	Catabolite gene activator;transcriptional regulator /transcriptional regulator, Crp/Fnr family
27.9958	28.1691	28.1673	29.0534	29.0588	29.2552	+	3.48914	0.00153398	1.01173	2.01633	2625287605;Pd630_LPD00773	2625287605;Pd630_LPD00773	Pimeloyl-ACP methyl ester carboxylesterase;Epoxide hydrolase 3
33.9544	34.0525	34.1085	34.9052	34.4851	34.6518	+	2.10498	0.00839164	0.642223	1.56073	2625287610	2625287610	acetyl-coenzyme A synthetase
33.8971	34.0062	33.9575	33.4735	33.3878	33.3465	+	3.45032	0.00146977	-0.550985	0.682554	2625287611	2625287611	oligopeptide transport system substrate-binding protein
29.7205	30.0012	30.0602	28.9148	28.7096	28.0396	+	2.07201	0.00989581	-1.37258	0.3862	Pd630_LPD00782;2625287614	Pd630_LPD00782;2625287614	Glutathione import ATP-binding protein GsiA;peptide/nickel transport system ATP-binding protein
29.4086	29.2168	29.3934	29.9964	30.1944	29.9131	+	2.58942	0.00417969	0.695063	1.61895	Pd630_LPD00783;2625287615	Pd630_LPD00783;2625287615	hypothetical protein;hypothetical protein
28.0694	27.3736	27.4748	28.3853	28.5337	29.4478	+	1.35419	0.0355663	1.14968	2.21864	2625287616;Pd630_LPD00784	2625287616;Pd630_LPD00784	HAD-superfamily subfamily IB hydrolase, TIGR01490;Uncharacterized protein
34.2565	34.3242	34.1791	33.6234	33.6575	33.5602	+	3.64337	0.00134146	-0.639531	0.641921	2625287632	2625287632	DNA topoisomerase I
28.3204	28.6029	28.5875	28.7883	28.7969	28.8853	+	1.52609	0.0253169	0.319912	1.24825	2625287666;Pd630_LPD00835	2625287666;Pd630_LPD00835	transcriptional regulator, TetR family;putative HTH-type transcriptional regulator ttgR
30.2964	30.4236	30.516	31.8744	31.929	32.1261	+	4.02022	0	1.56451	2.95778	2625287677;Pd630_LPD00849	2625287677;Pd630_LPD00849	enoyl-CoA hydratase;2-ketocyclohexanecarboxyl-CoA hydrolase
29.2732	29.2195	29.2245	28.5978	28.2771	28.4245	+	2.9886	0.0020904	-0.805957	0.571983	2625287681	2625287681	putative hydrolase/uncharacterized protein, coenzyme F420 biosynthesis associated
30.8521	30.6188	30.6621	30.9114	30.9887	30.9556	+	1.48658	0.0275688	0.24089	1.18172	Pd630_LPD00855;2625287683	Pd630_LPD00855;2625287683	Hypoxanthine-guanine phosphoribosyltransferase;hypoxanthine phosphoribosyltransferase
30.3468	30.5278	30.4116	31.0089	30.6978	30.8979	+	1.85415	0.0129447	0.439486	1.35612	2625287685	2625287685	amidase
25.9179	25.9399	26.0637	27.1273	28.1152	29.1174	+	1.69033	0.0173395	2.14616	4.42648	2625287694	2625287694	pantothenate synthetase
31.0006	31.0767	30.9621	31.2	31.3842	31.273	+	1.90081	0.0122038	0.27258	1.20797	2625287699	2625287699	lysyl-tRNA synthetase, class II
35.6162	35.7363	35.6085	35.9209	35.8032	35.8577	+	1.74286	0.015309	0.20697	1.15426	2625287703;Pd630_LPD00876;Pd630_LPD01431	2625287703;Pd630_LPD00876	ATP-dependent Clp protease ATP-binding subunit ClpC;putative ATP-dependent Clp protease ATP-binding subunit;Chaperone protein ClpB
34.1352	34.4098	34.2462	33.3684	33.3114	32.9622	+	2.65927	0.00379424	-1.04976	0.483047	2625287706;Pd630_LPD00879	2625287706;Pd630_LPD00879	osmotically inducible protein OsmC;Peroxiredoxin osmC
30.9236	31.3194	31.1544	30.122	30.189	29.9327	+	2.79653	0.00296536	-1.05126	0.482548	2625287709	2625287709	Nitrile hydratase beta subunit
32.1392	32.6078	32.2064	33.1235	33.2495	32.8881	+	1.88403	0.0125202	0.769265	1.7044	2625287717	2625287717	Heme-degrading monooxygenase HmoA
32.9783	33.3845	33.4125	32.9534	32.6657	32.4555	+	1.31878	0.0371441	-0.566858	0.675086	2625287729;Pd630_LPD00893	2625287729;Pd630_LPD00893	carbonic anhydrase;Carbonic anhydrase
29.2998	28.7707	29.7499	28.1922	27.5777	27.9422	+	1.82608	0.0134315	-1.36946	0.387037	Pd630_LPD00894;2625287730	Pd630_LPD00894;2625287730	hypothetical protein;hypothetical protein
26.1218	27.1686	NaN	28.3427	28.477	28.3845	+	1.67884	0.0174822	1.75619	3.37804	Pd630_LPD00901;2625287736	Pd630_LPD00901;2625287736	Thioesterase superfamily member 4;Acyl-coenzyme A thioesterase PaaI, contains HGG motif
31.2639	31.7699	31.3236	32.7781	33.0115	32.9469	+	2.9554	0.00224129	1.45974	2.75059	Pd630_LPD00904;2625287739	Pd630_LPD00904;2625287739	Uncharacterized protein ydeB;transcriptional regulator, CarD family
28.5597	28.3597	29.1482	31.1619	31.5296	31.5528	+	3.27604	0.00116605	2.72557	6.61422	2625287746	2625287746	alanine dehydrogenase
33.2576	32.9836	32.6439	28.109	28.3835	26.5347	+	3.03062	0.00217647	-5.28597	0.025631	2625287758	2625287758	zinc/manganese transport system ATP-binding protein
35.3619	35.2379	35.2226	28.5525	26.5297	24.0245	+	2.61114	0.00387302	-8.90523	0.00208574	Pd630_LPD00932;2625287759	Pd630_LPD00932;2625287759	Manganese ABC transporter substrate-binding lipoprotein;zinc/manganese transport system substrate-binding protein
33.2941	33.3808	33.3021	32.8004	32.6688	32.7379	+	3.63372	0.00130178	-0.589976	0.664354	2625287761;Pd630_LPD00935	2625287761;Pd630_LPD00935	trehalose 6-phosphatase;Trehalose-phosphate phosphatase
30.833	30.8969	30.6782	29.9111	30.1234	30.1392	+	2.79202	0.00317241	-0.744785	0.596757	Pd630_LPD00946;2625287776	Pd630_LPD00946;2625287776	Daunorubicin/doxorubicin resistance ATP-binding protein DrrA;ABC-2 type transport system ATP-binding protein
30.3585	29.7103	30.3003	27.1647	27.7849	27.4054	+	3.20327	0.00143729	-2.67131	0.156984	2625287786	2625287786	CO or xanthine dehydrogenase, Mo-binding subunit
32.8941	32.5197	32.652	31.5911	31.6496	31.4729	+	3.11239	0.00233438	-1.11743	0.460913	2625287789	2625287789	urate oxidase
32.34	32.6242	32.3768	32.1852	31.8571	32.1654	+	1.27716	0.0407527	-0.377777	0.769623	2625287800	2625287800	putative urate catabolism protein
32.1051	32.4438	32.5422	32.0928	31.9424	31.6971	+	1.21212	0.0457234	-0.452902	0.730572	2625287802	2625287802	HpcH/HpaI aldolase/citrate lyase family protein
29.0746	29.4831	28.7746	30.0965	30.0986	29.444	+	1.20716	0.0459127	0.768934	1.70401	2625287805;Pd630_LPD00975	2625287805;Pd630_LPD00975	tryptophan synthase beta chain;Tryptophan synthase beta chain 2
27.799	27.5453	27.6691	32.4493	32.6577	32.7973	+	5.62127	0	4.96363	31.2033	Pd630_LPD00991;2625287820	Pd630_LPD00991;2625287820	Flavin-dependent monooxygenase, oxygenase subunit;3-hydroxy-9,10-secoandrosta-1,3,5(10)-triene-9,17-dione monooxygenase
33.2779	32.8729	32.6909	32.0021	31.8684	31.8793	+	2.34814	0.00587616	-1.03066	0.489486	2625287824	2625287824	succinate-semialdehyde dehydrogenase / glutarate-semialdehyde dehydrogenase
32.6711	32.2496	32.5522	31.4083	31.3475	31.3761	+	3.03444	0.00218289	-1.11367	0.462116	2625287825	2625287825	4-aminobutyrate aminotransferase
31.5222	31.3576	31.2823	29.2612	29.3854	29.3167	+	4.88722	0	-2.06623	0.238783	2625287826	2625287826	Protein of unknown function (DUF3830)
30.3565	30.7505	30.2539	28.8327	29.1737	29.2148	+	2.68656	0.00362869	-1.37991	0.384242	2625287850	2625287850	trehalose synthase
31.6323	31.182	31.3358	28.5282	28.5524	30.0865	+	1.92345	0.0117793	-2.32768	0.199205	2625287852	2625287852	arylsulfatase
30.7988	31.3372	30.7574	29.6932	29.9939	29.6616	+	2.27462	0.00629898	-1.18157	0.440872	2625287853	2625287853	haloacid dehalogenase-like hydrolase
32.0531	31.6347	31.6824	30.4132	30.154	30.7684	+	2.42756	0.00506218	-1.3449	0.393682	2625287857	2625287857	amidase
31.7496	31.3988	31.17	28.7965	29.4322	29.6381	+	2.675	0.00386583	-2.15057	0.225224	2625287860	2625287860	Maleate cis-trans isomerase
29.6011	29.8463	29.9161	32.6486	32.6675	32.7249	+	5.10108	0	2.89246	7.42534	2625287876	2625287876	enoyl-CoA hydratase
30.4475	30.2743	30.3003	31.7985	31.5821	31.9984	+	3.41483	0.00140444	1.45229	2.73643	2625287881	2625287881	acetyl-CoA C-acetyltransferase
32.4181	32.9618	32.835	33.7045	33.5063	33.4304	+	1.93511	0.0115102	0.808779	1.75173	2625287885	2625287885	hydrogenase small subunit
34.6485	35.258	35.0103	35.698	35.57	35.6467	+	1.67469	0.0177607	0.665991	1.58666	2625287886	2625287886	[NiFe]-hydrogenase I apoprotein, large subunit
28.3857	28.8589	28.2972	29.4463	29.5258	28.9996	+	1.55863	0.0235084	0.809988	1.7532	2625287890	2625287890	hypothetical protein
27.7929	27.842	NaN	28.3759	28.7163	28.5954	+	1.97757	0.0103251	0.745101	1.67609	2625287898;Pd630_LPD01100	2625287898;Pd630_LPD01100	encapsulation C-terminal sorting signal;hypothetical protein
29.2764	30.2087	29.6671	30.2861	30.7486	30.709	+	1.31284	0.0376681	0.863839	1.81988	2625287901;Pd630_LPD01114	2625287901;Pd630_LPD01114	Hydrogenase maturation protein HypD;Hydrogenase expression/formation protein hypD2
30.4019	30.6854	30.4496	31.3987	31.7022	31.4817	+	2.88984	0.00231421	1.01525	2.02126	2625287903	2625287903	Hydrogenase maturation protein, carbamoyl dehydratase HypE
28.9156	29.1779	29.3188	30.903	31.4866	31.2942	+	3.25544	0.00114493	2.09052	4.25902	2625287904	2625287904	phosphoheptose isomerase
30.182	30.285	30.0741	31.001	31.0414	31.102	+	3.67253	0.00142857	0.867751	1.82482	2625287905	2625287905	HupF/HypC family protein
31.1239	31.2429	31.0945	30.8914	31.0038	30.9552	+	1.66091	0.0184715	-0.203666	0.868341	2625287909	2625287909	L-2-hydroxyglutarate oxidase LhgO
29.4478	28.7309	28.7803	30.5197	29.8738	29.8895	+	1.61433	0.0207171	1.10799	2.15545	Pd630_LPD01140;2625287925	Pd630_LPD01140;2625287925	Urocanate hydratase;urocanate hydratase
28.546	28.7437	28.3894	29.5293	29.4708	31.2441	+	1.21083	0.0457349	1.52171	2.87132	2625287937	2625287937	NAD(P)-dependent dehydrogenase, short-chain alcohol dehydrogenase family
27.8192	27.5975	27.4777	33.1493	32.7775	30.132	+	1.99676	0.0103081	4.38815	20.9394	2625287965	2625287965	probable F420-dependent oxidoreductase, Rv2161c family
28.0253	27.5103	27.7997	32.9743	32.9458	33.0422	+	5.36648	0	5.20905	36.9896	Pd630_LPD01194;2625287971	Pd630_LPD01194;2625287971	2-ketocyclohexanecarboxyl-CoA hydrolase;short chain enoyl-CoA hydratase
29.4153	29.1711	29.2027	33.1615	33.2667	33.296	+	5.86642	0	3.97838	15.762	2625287972;Pd630_LPD01195	2625287972;Pd630_LPD01195	Acyl-CoA synthetase (AMP-forming)/AMP-acid ligase II;Long-chain-fatty-acid--CoA ligase FadD19
25.1399	NaN	25.0611	33.5099	33.6984	30.3559	+	1.88264	0.0125932	7.42094	171.366	2625287973	2625287973	nitronate monooxygenase
31.3626	31.5617	31.2944	31.0549	30.9618	31.0774	+	1.89045	0.0124118	-0.37486	0.77118	2625287991;Pd630_LPD01214	2625287991;Pd630_LPD01214	trehalose 6-phosphate synthase;Trehalose-phosphate synthase
30.9454	31.3696	31.5445	32.6935	33.1769	33.1878	+	2.70125	0.00364407	1.73288	3.3239	Pd630_LPD01223;2625288000	Pd630_LPD01223;2625288000	Protein mbtH;MbtH protein
34.971	34.7749	34.9222	31.9148	31.6364	31.7918	+	5.19843	0	-3.10836	0.115955	2625288018	2625288018	hypothetical protein
31.3476	31.2745	30.9686	30.5056	30.4058	30.6444	+	2.13114	0.00822252	-0.678304	0.624899	2625288020	2625288020	hypothetical protein
25.7673	25.8585	26.0791	27.7679	27.553	28.3814	+	2.78212	0.00314351	1.99912	3.99757	2625288022	2625288022	hypothetical protein
31.6185	31.6504	31.2172	30.4635	28.5599	29.5629	+	1.59093	0.0219504	-1.96659	0.255857	2625288070	2625288070	Uncharacterized membrane protein YkoI
25.8768	25.7989	26.5678	28.2799	28.5129	28.5729	+	3.09669	0.00229102	2.37409	5.18408	2625288076;Pd630_LPD01299	2625288076;Pd630_LPD01299	transcriptional regulator;hypothetical protein
30.7317	30.5358	30.4157	29.7167	30.0724	29.6041	+	1.97556	0.010289	-0.763337	0.589132	2625288110	2625288110	glutathione peroxidase
29.5397	30.4253	29.5655	31.6309	31.7029	31.644	+	2.46876	0.00493706	1.81576	3.52044	2625288112	2625288112	L-ascorbate metabolism protein UlaG, beta-lactamase superfamily
32.1881	31.9995	31.9096	32.4028	32.4413	32.5823	+	1.96442	0.010625	0.443092	1.35951	2625288113;Pd630_LPD01338	2625288113;Pd630_LPD01338	phosphoribosylformylglycinamidine synthase;UPF0062 protein
NaN	28.0332	27.5883	29.8554	29.2646	29.9546	+	1.99339	0.0102594	1.88078	3.68274	Pd630_LPD01344;2625288120	Pd630_LPD01344;2625288120	hypothetical protein;Glyoxalase-like domain-containing protein
29.8595	29.7876	29.9077	30.7046	30.7574	30.978	+	3.34875	0.0012898	0.961756	1.94768	2625288126	2625288126	cyclopropane-fatty-acyl-phospholipid synthase
31.1126	31.2613	31.0562	31.8547	31.7222	32.3283	+	1.88288	0.012607	0.825058	1.77161	Pd630_LPD01363;2625288139	Pd630_LPD01363;2625288139	UPF0678 fatty acid-binding protein-like protein;protein of unknown function (DUF1794)
33.5353	32.9354	32.8917	34.5193	34.5104	34.3881	+	2.50892	0.00465823	1.35177	2.55226	2625288143;Pd630_LPD04410	2625288143	thiosulfate sulfurtransferase;Putative thiosulfate sulfurtransferase
28.9182	29.0316	28.999	28.0241	28.5436	28.692	+	1.28612	0.0398033	-0.563046	0.676871	Pd630_LPD01370;2625288147	Pd630_LPD01370;2625288147	Transcriptional regulatory protein glnR;transcriptional regulator
34.0694	33.9068	34.0877	33.5155	33.5093	33.3544	+	2.70527	0.00365957	-0.561517	0.677589	2625288149	2625288149	phosphate ABC transporter substrate-binding protein, PhoT family
31.5294	31.6235	31.6957	31.043	30.4661	30.9872	+	1.83825	0.0130955	-0.784081	0.580722	2625288153	2625288153	phosphate transport system protein
27.176	27.159	26.9788	28.8908	28.5593	28.5194	+	3.50394	0.00111675	1.55188	2.93199	2625288158	2625288158	protein of unknown function (DUF937)
30.0287	29.9238	29.9378	31.1523	30.5346	30.9773	+	2.11075	0.00828796	0.924681	1.89826	2625288169;Pd630_LPD01390	2625288169	Ketosteroid isomerase-related protein;hypothetical protein
31.8142	31.2094	31.8262	28.6845	28.8294	29.6914	+	2.61318	0.00388072	-2.54814	0.170975	2625288188	2625288188	3-oxoacyl-[acyl-carrier protein] reductase
32.954	33.0946	32.9883	32.0586	32.0448	32.1742	+	4.00632	0	-0.919782	0.528589	2625288204;2625291055	2625288204	pentachlorophenol monooxygenase;hypothetical protein
26.1421	28.0288	27.6617	33.0308	32.7804	32.7874	+	3.17818	0.00141333	5.58868	48.1238	2625288224	2625288224	D-arabinose 1-dehydrogenase, Zn-dependent alcohol dehydrogenase family
30.4991	31.0372	31.0505	31.8093	32.1705	31.93	+	2.20536	0.00689503	1.10764	2.15492	2625288225;Pd630_LPD01451	2625288225;Pd630_LPD01451	Glyoxalase-like domain-containing protein;hypothetical protein
27.8683	27.9376	28.073	28.918	29.2256	29.4355	+	2.79786	0.00297912	1.23339	2.35118	2625288227	2625288227	succinyldiaminopimelate aminotransferase apoenzyme
34.3633	34.5771	34.3646	33.8936	33.9747	34.1065	+	2.03148	0.0100538	-0.443404	0.735397	2625288236	2625288236	probable F420-dependent oxidoreductase, Rv1855c family
30.8908	30.984	30.7507	30.5617	30.7281	30.5075	+	1.35975	0.0350144	-0.276108	0.825816	2625288238	2625288238	Protein of unknown function (DUF3239)
32.1259	32.275	32.0977	31.7335	31.9908	31.6066	+	1.4397	0.0298122	-0.389245	0.763529	2625288248	2625288248	diacylglycerol O-acyltransferase / trehalose O-mycolyltransferase
29.6665	29.84	29.8184	30.3843	30.3162	30.3943	+	3.22612	0.00109722	0.589999	1.50525	2625288249	2625288249	Helicase conserved C-terminal domain-containing protein
28.4101	28.4346	28.3714	28.8962	29.5808	29.1198	+	1.76354	0.0149641	0.793571	1.73336	2625288254;Pd630_LPD01479	2625288254;Pd630_LPD01479	cold-shock DNA-binding protein family;Cold shock-like protein
27.5233	27.6036	27.9431	27.253	26.3841	26.9114	+	1.38293	0.0336305	-0.840518	0.558443	2625288255	2625288255	Protein of unknown function (DUF2771)
29.3778	29.2216	29.1379	28.0016	27.6516	NaN	+	2.52845	0.00470073	-1.41915	0.373933	Pd630_LPD01488;2625288262	Pd630_LPD01488;2625288262	Guanine/hypoxanthine permease pbuG;putative MFS transporter, AGZA family, xanthine/uracil permease
32.5338	33.1493	32.9323	33.9471	34.081	34.3337	+	2.37471	0.00565978	1.24881	2.37646	2625288266	2625288266	carbon-monoxide dehydrogenase large subunit
22.8498	23.0605	23.391	24.6974	25.0422	26.2522	+	1.9613	0.0105882	2.23019	4.69197	Pd630_LPD01496;2625288269	Pd630_LPD01496;2625288269	Uncharacterized protein;MoxR-like ATPase
35.2161	34.9983	34.9777	34.5139	34.7462	34.8307	+	1.40679	0.0316806	-0.367077	0.775352	2625288282	2625288282	phosphoserine aminotransferase apoenzyme
34.9998	34.7148	34.8351	34.4301	34.0224	34.2971	+	1.83444	0.0130544	-0.599978	0.659764	2625288287	2625288287	citrate synthase
33.9507	33.9085	33.743	33.3532	33.0778	32.9816	+	2.32853	0.0059239	-0.729871	0.602958	Pd630_LPD01515;2625288288	Pd630_LPD01515;2625288288	putative FK506-binding protein;peptidylprolyl isomerase
28.9436	28.9724	28.9961	27.8712	28.2969	28.2429	+	2.4609	0.00487737	-0.833731	0.561076	2625288292;Pd630_LPD01519	2625288292;Pd630_LPD01519	deoxyribodipyrimidine photo-lyase;Deoxyribodipyrimidine photo-lyase
27.3308	27.3688	27.2815	27.903	27.9604	NaN	+	3.23466	0.00110877	0.604631	1.52059	2625288297	2625288297	Golgi phosphoprotein 3 (GPP34)
31.1842	31.1163	31.0319	30.9383	30.8236	30.7134	+	1.65877	0.0185189	-0.285713	0.820336	2625288300	2625288300	acetyl-CoA carboxylase carboxyl transferase subunit beta
30.9644	31.1612	30.8018	30.6434	30.5263	30.66	+	1.50894	0.0265229	-0.365902	0.775984	2625288302	2625288302	CO or xanthine dehydrogenase, Mo-binding subunit
31.2197	31.3579	31.0889	30.5686	30.774	30.6392	+	2.33325	0.00594198	-0.561581	0.677559	2625288303	2625288303	hypothetical protein
29.9335	29.8501	29.7367	28.9641	28.9475	29.5058	+	1.662	0.0183891	-0.701	0.615146	2625288304;Pd630_LPD01531	2625288304;Pd630_LPD01531	Carbon monoxide dehydrogenase subunit G;hypothetical protein
30.9059	30.7679	30.6637	31.2276	31.4279	31.0569	+	1.63388	0.0193599	0.45831	1.37393	Pd630_LPD01537;2625288310;Pd630_LPD02580;2625289226	Pd630_LPD01537;2625288310;Pd630_LPD02580;2625289226	Ferredoxin;ferredoxin;Ferredoxin;ferredoxin
27.0097	26.5626	26.6705	27.6212	NaN	27.5085	+	1.70614	0.0170967	0.817316	1.76213	2625288311;Pd630_LPD01538	2625288311;Pd630_LPD01538	ATPase components of ABC transporters with duplicated ATPase domains;putative ABC transporter ATP-binding protein YdiF
29.2415	29.1762	29.0254	30.4205	30.4683	30.2881	+	3.9249	0	1.24464	2.36959	2625288323;Pd630_LPD01550	2625288323;Pd630_LPD01550	enoyl-CoA hydratase;putative enoyl-CoA hydratase echA6
29.7156	29.4156	29.4108	31.5427	31.1848	31.3203	+	3.64829	0.00134969	1.83531	3.56848	2625288324	2625288324	L-ascorbate metabolism protein UlaG, beta-lactamase superfamily
30.4946	30.5139	30.4211	29.4783	29.5539	29.3324	+	3.8703	0	-1.02166	0.492551	2625288325	2625288325	cation-transporting ATPase E
30.3358	30.5391	30.366	30.2568	30.1753	30.1557	+	1.43592	0.0299259	-0.217678	0.859948	2625288338	2625288338	ATP-dependent DNA ligase LigD ligase module /ATP-dependent DNA ligase LigD phosphoesterase module /ATP-dependent DNA ligase LigD polymerase module
30.7752	30.7114	30.7447	31.3417	31.572	31.2597	+	2.61077	0.00386535	0.647408	1.56635	2625288348	2625288348	PPOX class probable F420-dependent enzyme
28.9664	28.5266	28.5184	29.811	29.6176	29.8486	+	2.56926	0.00447818	1.08862	2.1267	2625288358	2625288358	Acyl-CoA dehydrogenase
30.946	31.181	31.0398	31.2843	31.4935	31.3411	+	1.57585	0.0223656	0.317355	1.24604	2625288374	2625288374	hypothetical protein
29.5766	29.8526	29.8665	30.7253	30.847	30.5267	+	2.66812	0.00383368	0.934472	1.91119	Pd630_LPD01603;2625288375	Pd630_LPD01603;2625288375	hypothetical protein;hypothetical protein
34.0301	34.0696	33.966	33.5916	33.6722	33.8082	+	2.04054	0.0101281	-0.331259	0.794842	Pd630_LPD01604;2625288376	Pd630_LPD01604;2625288376	Dihydroxy-acid dehydratase 1;dihydroxyacid dehydratase
29.6287	30.3406	29.7107	31.3368	31.3787	31.1694	+	2.40952	0.00513719	1.40162	2.64198	2625288377	2625288377	TIGR03086 family protein
30.0877	29.821	29.6679	31.7487	31.9158	31.763	+	3.89009	0	1.95033	3.86462	2625288389	2625288389	3-hydroxybutyryl-CoA dehydrogenase
30.7643	31.0292	30.7887	31.9274	32.1004	32.1186	+	3.47164	0.00151196	1.18805	2.27845	2625288390;2625294389	2625288390	hypothetical protein;hypothetical protein
29.5579	29.6176	29.7565	30.881	30.8697	30.865	+	4.50136	0	1.22788	2.34222	2625288392	2625288392	non-ribosomal peptide synthase domain TIGR01720/amino acid adenylation domain-containing protein
32.124	32.1199	31.9271	33.1454	33.2388	33.4229	+	3.50491	0.00112245	1.21207	2.3167	2625288401	2625288401	hypothetical protein
27.3825	27.3736	27.6019	31.5817	31.9405	32.1174	+	4.84471	0	4.42719	21.5138	2625288402	2625288402	ferredoxin--NADP+ reductase
30.65	30.4694	30.2981	31.0704	30.9743	30.9302	+	2.04151	0.0101406	0.519158	1.43312	2625288410	2625288410	hypothetical protein
30.9833	31.1734	31.605	32.7032	32.9688	32.9432	+	2.87632	0.00229703	1.6178	3.06907	2625288411;Pd630_LPD01641	2625288411;Pd630_LPD01641	hypothetical protein;hypothetical protein
22.7715	22.6282	23.2465	33.5218	33.5881	33.2321	+	5.9769	0	10.5653	1515.16	2625288420	2625288420	fatty-acyl-CoA synthase
33.5183	33.6009	33.0364	34.5535	34.7217	34.94	+	2.53605	0.0045915	1.35321	2.5548	2625288425	2625288425	Selenoprotein S (SelS)
29.0835	28.9968	29.1366	29.7678	29.9499	29.5061	+	2.11048	0.00827712	0.668952	1.58992	2625288429	2625288429	hypothetical protein
28.7256	28.7902	28.4705	31.4734	31.5674	31.5863	+	5.00085	0	2.88025	7.36276	2625288434;Pd630_LPD01665	2625288434;Pd630_LPD01665	hypothetical protein;Acyl-CoA dehydrogenase
29.2412	28.5376	28.9363	30.0739	29.9989	29.536	+	1.66248	0.0184058	0.964553	1.95146	2625288435;Pd630_LPD01666	2625288435;Pd630_LPD01666	Glyoxalase-like domain-containing protein;hypothetical protein
30.1762	30.0647	30.0689	29.4282	29.0841	NaN	+	2.07318	0.00978344	-0.84712	0.555893	2625288437	2625288437	hypothetical protein
30.3359	30.4049	30.075	32.8423	32.8096	32.5454	+	4.24077	0	2.46054	5.50424	2625288444	2625288444	hypothetical protein
30.0995	29.933	29.8747	30.448	30.2825	30.2667	+	1.82427	0.0134176	0.363354	1.28641	2625288445;Pd630_LPD01676	2625288445;Pd630_LPD01676	NTF2-like N-terminal transpeptidase domain-containing protein;Penicillin-binding protein A
27.583	27.1789	27.2229	30.5701	30.7096	30.4498	+	4.58895	0	3.24826	9.50221	Pd630_LPD01683;Pd630_LPD00249;2625288452;2625287172	Pd630_LPD01683;Pd630_LPD00249;2625288452;2625287172	UPF0312 protein;UPF0312 protein;Polyisoprenoid-binding protein YceI;Polyisoprenoid-binding protein YceI
28.6409	28.9229	29.4552	29.5428	30.1419	30.3442	+	1.38142	0.0335793	1.0033	2.00459	Pd630_LPD01696;2625288465	Pd630_LPD01696;2625288465	hypothetical protein;uncharacterized protein
32.7917	32.1199	32.3888	27.8257	NaN	27.4103	+	3.29736	0.00121538	-4.81546	0.0355142	2625288471	2625288471	hypothetical protein
29.8601	29.4546	29.8778	33.5703	33.5711	33.5172	+	4.97839	0	3.82204	14.1432	2625288472	2625288472	betaine-aldehyde dehydrogenase
29.1443	29.005	29.2146	31.7586	31.5379	31.6053	+	5.01348	0	2.51265	5.70666	2625288474;Pd630_LPD01707	2625288474;Pd630_LPD01707	Predicted kinase, aminoglycoside phosphotransferase (APT) family;Acyl-CoA dehydrogenase family member 11
35.3997	35.536	35.3883	34.7566	34.4601	34.4812	+	2.92086	0.00239793	-0.875369	0.545115	2625288480	2625288480	Protein of unknown function (DUF3068)
31.9395	31.7744	31.8463	31.6574	31.5841	31.5954	+	1.98292	0.0102113	-0.241085	0.846109	Pd630_LPD01719;2625288485	Pd630_LPD01719;2625288485	Universal stress protein;Nucleotide-binding universal stress protein, UspA family
30.8105	30.6983	30.8341	32.3911	32.4939	32.5853	+	4.77705	0	1.70915	3.26968	2625288488	2625288488	MaoC like domain-containing protein
33.6217	33.5652	33.4758	35.2537	35.293	35.1322	+	4.88383	0	1.67207	3.18671	2625288489	2625288489	3-oxoacyl-[acyl-carrier protein] reductase
32.3938	32.3631	32.2157	34.132	34.1428	34.1973	+	5.20697	0	1.83311	3.56304	2625288490	2625288490	acetyl-CoA C-acetyltransferase
34.0824	34.3714	34.0808	33.0218	33.0948	33.2033	+	3.20555	0.0014471	-1.07158	0.475798	2625288494	2625288494	hypothetical protein
32.4731	32.2879	32.3196	31.7105	31.9363	32.1236	+	1.52308	0.0257297	-0.436736	0.738804	Pd630_LPD01731;2625288497	Pd630_LPD01731;2625288497	3-oxoacyl-[acyl-carrier-protein] synthase 3;beta-ketoacyl ACP synthase
31.3797	32.1979	31.981	33.3036	33.1767	33.0011	+	2.13456	0.0081012	1.30759	2.47528	2625288521	2625288521	carbon-monoxide dehydrogenase medium subunit
30.0721	31.0354	30.6754	32.1935	31.5316	31.7716	+	1.65377	0.0185009	1.23787	2.3585	2625288522	2625288522	carbon-monoxide dehydrogenase small subunit
32.4648	33.3109	33.0375	34.2412	34.1739	34.1007	+	2.0902	0.0089433	1.23419	2.3525	2625288523	2625288523	carbon monoxide dehydrogenase, large subunit apoprotein
33.3498	33.5158	33.5036	33.1738	33.0985	33.0568	+	2.26344	0.0062446	-0.346703	0.786379	2625288526	2625288526	hypothetical protein
28.8394	29.2723	28.9291	29.597	29.8709	29.8297	+	2.05967	0.00997253	0.752291	1.68447	2625288529	2625288529	DNA ligase D
28.2675	28.5815	28.0984	27.8979	27.9515	27.4958	+	1.24271	0.0430424	-0.534038	0.690619	2625288539;Pd630_LPD01769	2625288539;Pd630_LPD01769	transcriptional regulator, LacI family;HTH-type transcriptional regulator degA
28.1334	28.241	27.1815	26.2391	26.3553	26.0446	+	2.03136	0.0100415	-1.63891	0.3211	2625288623	2625288623	DNA-binding transcriptional regulator, PucR family
29.4832	30.0441	29.9228	31.0421	30.6104	30.5177	+	1.74163	0.0152943	0.906659	1.8747	Pd630_LPD01952;2625288628	Pd630_LPD01952;2625288628	Deoxycytidine triphosphate deaminase;dCTP deaminase
25.9488	27.0654	26.4799	27.7507	27.7816	27.922	+	1.80687	0.0137937	1.32009	2.49681	2625288630	2625288630	Subtilase family protein
31.0681	30.9559	30.9188	31.3881	32.0982	31.5657	+	1.49289	0.0272672	0.70307	1.62797	2625288648;Pd630_LPD01977	2625288648;Pd630_LPD01977	Uncharacterized conserved protein YndB, AHSA1/START domain;hypothetical protein
31.4508	31.8068	31.6189	31.3062	31.3142	30.8906	+	1.23152	0.0438541	-0.455217	0.7294	2625288658	2625288658	alpha,alpha-trehalose phosphorylase
31.9243	31.9478	31.9437	31.6314	31.633	31.7949	+	2.0017	0.0100333	-0.252212	0.839608	Pd630_LPD02001;2625288659	Pd630_LPD02001;2625288659	Uncharacterized protein;haloacid dehalogenase superfamily, subfamily IA, variant 3 with third motif having DD or ED/beta-phosphoglucomutase family hydrolase
27.8096	28.1201	28.1068	29.0696	28.921	28.6872	+	2.37051	0.00559748	0.880437	1.84093	2625288660;Pd630_LPD02002	2625288660;Pd630_LPD02002	SnoaL-like polyketide cyclase;hypothetical protein
29.8054	29.6848	29.755	28.757	28.9449	28.9206	+	3.66125	0.00135802	-0.874225	0.545547	2625288667	2625288667	tellurite resistance protein TerC
29.032	29.2866	29.0408	29.5044	29.7036	29.396	+	1.55581	0.023391	0.414872	1.33318	2625288670	2625288670	transcriptional regulator, AsnC family
29.8968	30.238	29.9698	29.2288	29.1083	28.3469	+	1.74334	0.0153237	-1.14017	0.453707	2625288675;Pd630_LPD02017	2625288675;Pd630_LPD02017	deazaflavin-dependent oxidoreductase, nitroreductase family;Deazaflavin-dependent nitroreductase
28.7862	28.7974	28.5037	29.5497	29.5685	29.2955	+	2.39773	0.00527243	0.775474	1.71175	2625288724	2625288724	GDP-L-fucose synthase
31.2259	30.4805	30.6405	27.3159	NaN	28.6329	+	1.79214	0.0146038	-2.8079	0.142804	2625288729	2625288729	Protein of unknown function (DUF4012)
31.2857	31.2647	30.8971	32.4917	32.4551	32.2889	+	3.06817	0.002263	1.26274	2.39951	Pd630_LPD02037;2625288742	Pd630_LPD02037;2625288742	putative aspartate aminotransferase;alanine-synthesizing transaminase
29.2939	29.5103	29.4008	29.9365	29.6559	29.8327	+	1.77365	0.0147333	0.406706	1.32566	2625288743;Pd630_LPD02038	2625288743	carotenoid cleavage dioxygenase;retinal pigment epithelial membrane protein
33.6431	33.6593	33.56	32.9263	32.7645	32.7031	+	3.44478	0.00144954	-0.822809	0.56534	2625288744	2625288744	Dipeptidyl aminopeptidase/acylaminoacyl peptidase
31.9973	32.3182	32.1453	32.8278	32.6037	32.4717	+	1.58469	0.0219796	0.480808	1.39553	2625288751	2625288751	Fe-S oxidoreductase
36.8491	36.9129	37.0188	36.6729	36.4652	36.5857	+	1.97257	0.0103767	-0.352327	0.78332	Pd630_LPD02079;2625288773	Pd630_LPD02079;2625288773	Chaperone protein DnaK;molecular chaperone DnaK
31.1522	31.4198	31.1781	32.3209	32.0306	32.0587	+	2.67132	0.00384969	0.886674	1.84891	Pd630_LPD02081;2625288775	Pd630_LPD02081;2625288775	Chaperone protein DnaJ 2;molecular chaperone DnaJ
27.9958	28.0021	28.1335	28.3264	NaN	28.3421	+	1.80892	0.0137137	0.290445	1.22302	Pd630_LPD02085;2625288779	Pd630_LPD02085;2625288779	putative transcriptional regulatory protein NarL;two component transcriptional regulator, LuxR family
30.4533	30.6336	30.3521	30.1512	30.0186	30.0467	+	1.94702	0.011032	-0.407432	0.753964	2625288781;Pd630_LPD02087	2625288781;Pd630_LPD02087	protease I;Protein yhbO
30.1475	30.0863	30.2134	30.5613	30.683	30.2973	+	1.42011	0.0308084	0.364852	1.28775	2625288784	2625288784	Rho termination factor, N-terminal domain
NaN	24.5253	24.9009	32.2887	31.8458	29.4123	+	1.94085	0.0112628	6.46914	88.594	2625288786	2625288786	fatty-acyl-CoA synthase
34.5878	34.2522	34.3088	34.1321	33.9647	33.947	+	1.43549	0.0298788	-0.368343	0.774672	2625288791	2625288791	ATP-dependent Clp protease ATP-binding subunit ClpB
32.2053	32.0562	32.3133	32.5421	32.6309	32.4409	+	1.69706	0.0172773	0.346377	1.27136	Pd630_LPD02101;2625288795	Pd630_LPD02101;2625288795	Orotate phosphoribosyltransferase;orotate phosphoribosyltransferase
29.1946	29.5241	29.1001	28.74	28.7508	28.5616	+	1.84056	0.0131092	-0.58879	0.6649	2625288804	2625288804	Uncharacterized membrane protein YhhN
30.797	30.7781	30.4712	31.5887	31.9282	31.3556	+	2.05797	0.0099601	0.942079	1.92129	Pd630_LPD02123;2625288815	Pd630_LPD02123;2625288815	hypothetical protein;Protein of unknown function (DUF3151)
30.4753	30.0911	29.8506	31.4616	31.4095	31.3377	+	2.61606	0.00389621	1.26394	2.4015	Pd630_LPD02154;2625288835	Pd630_LPD02154;2625288835	Alpha-methylacyl-CoA racemase;alpha-methylacyl-CoA racemase
28.291	27.9958	28.0252	29.9874	30.1076	29.8956	+	4.14091	0	1.89285	3.71367	2625288839;Pd630_LPD02158;Pd630_LPD02157;2625288838	2625288839;Pd630_LPD02158	para-nitrobenzyl esterase;Para-nitrobenzyl esterase;Para-nitrobenzyl esterase;para-nitrobenzyl esterase
32.8413	32.9861	32.8053	32.2644	32.2818	32.2795	+	3.38713	0.00136797	-0.602338	0.658686	2625288840	2625288840	dihydrolipoamide dehydrogenase
28.9747	29.289	28.8646	30.2702	30.4229	30.2287	+	3.07734	0.00226994	1.26452	2.40247	2625288841	2625288841	hypothetical protein
34.5829	34.8955	34.9871	33.3348	32.9686	33.4247	+	2.9806	0.00206128	-1.57913	0.334685	2625288845	2625288845	glucose-6-phosphate isomerase
34.6621	34.5478	34.5615	34.1364	34.224	34.005	+	2.51631	0.00468364	-0.468727	0.722602	2625288846	2625288846	succinate-semialdehyde dehydrogenase / glutarate-semialdehyde dehydrogenase
27.4789	27.8968	27.7048	29.2075	29.3454	29.3536	+	3.61399	0.00127168	1.60862	3.0496	2625288848;Pd630_LPD02168	2625288848;Pd630_LPD02168	DNA helicase-2 / ATP-dependent DNA helicase PcrA;ATP-dependent DNA helicase pcrA
35.8593	35.5646	35.6975	36.0855	35.9422	36.1755	+	1.52769	0.0254003	0.360624	1.28398	Pd630_LPD02172;2625288851	Pd630_LPD02172;2625288851	Succinyl-CoA ligase [ADP-forming] subunit beta;succinyl-CoA synthetase beta subunit
35.4373	35.1869	35.3066	36.0656	36.1995	36.2205	+	3.21284	0.00108591	0.851602	1.8045	Pd630_LPD02173;2625288852	Pd630_LPD02173;2625288852	Succinyl-CoA ligase [ADP-forming] subunit alpha;succinyl-CoA synthetase (ADP-forming) alpha subunit
30.5647	30.592	30.7807	29.5262	29.8119	NaN	+	2.23704	0.00629137	-0.976756	0.508121	2625288854	2625288854	hypothetical protein
34.5656	34.3694	34.4148	34.1917	33.8944	33.8899	+	1.77187	0.0148856	-0.457982	0.728004	2625288857	2625288857	phosphoribosylaminoimidazolecarboxamide formyltransferase / IMP cyclohydrolase
27.7526	28.2081	NaN	28.79	28.8609	29.1204	+	1.66685	0.0182707	0.943417	1.92308	2625288861	2625288861	hypothetical protein
NaN	25.8615	26.1884	29.2231	29.2206	28.9824	+	3.53318	0.00117021	3.11705	8.67614	2625288870;Pd630_LPD02190	2625288870;Pd630_LPD02190	N-carbamoylputrescine amidase;N-carbamoylputrescine amidase
28.2883	27.9913	27.7924	29.8126	28.7242	29.8753	+	1.64761	0.0186429	1.44669	2.72583	Pd630_LPD02192;2625288872	Pd630_LPD02192;2625288872	Putrescine importer PuuP;amino acid/polyamine/organocation transporter, APC superfamily
31.645	31.4928	31.3339	32.5188	32.585	32.4802	+	3.40068	0.00139207	1.03743	2.05256	2625288874;2625293274	2625288874	succinate-semialdehyde dehydrogenase / glutarate-semialdehyde dehydrogenase;succinate semialdehyde dehydrogenase
31.766	31.7967	31.6799	33.0148	33.3803	33.1321	+	3.6423	0.00133333	1.42818	2.69106	Pd630_LPD02196;2625288876	Pd630_LPD02196;2625288876	4-aminobutyrate aminotransferase;4-aminobutyrate aminotransferase / (S)-3-amino-2-methylpropionate transaminase
31.6051	31.7602	31.7626	32.6951	32.8812	32.5	+	2.8927	0.00234343	0.982801	1.9763	2625288877;Pd630_LPD01819	2625288877	1-pyrroline dehydrogenase;Gamma-aminobutyraldehyde dehydrogenase
30.2429	29.6663	29.4712	32.3253	32.8458	32.1336	+	2.95849	0.00225337	2.64145	6.2396	2625288892	2625288892	SSU ribosomal protein S18P
30.678	31.0411	30.8663	32.5637	32.5035	32.158	+	3.14963	0.00138111	1.54664	2.92135	2625288900	2625288900	two-component system, OmpR family, response regulator MprA
28.2803	28.6064	28.7679	29.6663	29.9544	29.6204	+	2.59697	0.00401572	1.19545	2.29016	2625288901;Pd630_LPD02221	2625288901;Pd630_LPD02221	two-component system, OmpR family, sensor histidine kinase MprB;Signal transduction histidine-protein kinase/phosphatase mprB
30.8627	31.2334	31.0125	32.1627	32.1526	31.9966	+	3.04989	0.00222222	1.06778	2.09621	2625288902	2625288902	putative serine protease PepD
31.313	31.1009	31.3437	32.4344	32.2926	32.4041	+	3.67203	0.00141935	1.1245	2.18026	Pd630_LPD02223;2625288903	Pd630_LPD02223;2625288903	Molybdenum cofactor biosynthesis bifunctional protein;molybdenum cofactor synthesis domain-containing protein
35.1131	35.3415	35.0971	34.0235	34.2106	34.0105	+	3.38076	0.00135622	-1.10238	0.465748	2625288904	2625288904	MspA protein
31.4877	31.4935	31.9261	26.4924	26.5889	26.0905	+	4.81143	0	-5.24519	0.0263658	2625288906	2625288906	large conductance mechanosensitive channel
31.7315	31.5724	31.6809	30.9898	31.054	30.9492	+	3.53909	0.00117647	-0.663928	0.631157	2625288910;2625288716	2625288910	UTP--glucose-1-phosphate uridylyltransferase;UTP--glucose-1-phosphate uridylyltransferase
30.9278	30.7968	30.7251	30.1244	30.1438	29.9482	+	3.00919	0.00213256	-0.744422	0.596907	Pd630_LPD02245;2625288922	Pd630_LPD02245;2625288922	putative oxidoreductase ephD;NADP-dependent 3-hydroxy acid dehydrogenase YdfG
28.653	29.2756	29.1894	30.7637	29.8763	29.7732	+	1.38566	0.0331988	1.09837	2.14112	2625288931	2625288931	protein of unknown function (DUF1794)
30.6226	31.2619	30.7772	30.0712	30.2253	29.6476	+	1.60468	0.0213172	-0.905862	0.533714	2625288932	2625288932	arginine deiminase
28.7786	29.1249	29.3563	29.7644	29.8314	29.9916	+	1.89415	0.0121099	0.775831	1.71218	Pd630_LPD02260;2625288935	Pd630_LPD02260;2625288935	putative HTH-type transcriptional regulator yhcF;transcriptional regulator, GntR family
28.3624	28.135	27.7646	28.733	28.4325	28.8086	+	1.28263	0.0402946	0.570698	1.48524	Pd630_LPD02262;2625288937	Pd630_LPD02262;2625288937	Glycine betaine transporter BetP;choline/carnitine/betaine transport
31.5867	31.5306	31.3316	29.1395	29.1713	28.3039	+	3.04987	0.00221557	-2.6114	0.163641	2625288945;Pd630_LPD02270	2625288945;Pd630_LPD02270	amino acid ABC transporter ATP-binding protein, PAAT family;Arginine transport ATP-binding protein ArtM
32.6677	32.63	32.5653	32.0923	31.8708	32.1316	+	2.61511	0.00388845	-0.589425	0.664608	Pd630_LPD02271;2625288946	Pd630_LPD02271;2625288946	Glutamine transport system permease protein glnP;amino acid ABC transporter substrate-binding protein, PAAT family /amino acid ABC transporter membrane protein, PAAT family
30.1971	30.8704	30.9251	27.974	27.6948	27.4265	+	3.33232	0.00126908	-2.96573	0.128005	2625288953;Pd630_LPD02279	2625288953;Pd630_LPD02279	Uncharacterized SAM-binding protein YcdF, DUF218 family;hypothetical protein
30.9566	31.305	31.3139	29.5927	30.4029	30.1599	+	1.88575	0.0123982	-1.14001	0.453755	Pd630_LPD02281;2625288955	Pd630_LPD02281;2625288955	Urease subunit gamma;urease subunit gamma
30.0903	30.7474	30.196	29.1622	29.4776	29.0817	+	2.01874	0.0102152	-1.10408	0.465199	2625288956;Pd630_LPD02282	2625288956;Pd630_LPD02282	urease subunit beta;Urease subunit beta
32.2686	32.5504	32.4402	30.713	30.5686	30.2908	+	3.66269	0.001375	-1.8956	0.268763	2625288957;Pd630_LPD02283	2625288957;Pd630_LPD02283	urease. Metallo peptidase. MEROPS family M38;Urease subunit alpha
28.7586	28.4829	28.2945	27.968	28.0369	27.9822	+	1.71342	0.0167372	-0.516301	0.699162	2625288961;Pd630_LPD02288	2625288961;Pd630_LPD02288	4-diphosphocytidyl-2-C-methyl-D-erythritol kinase;4-diphosphocytidyl-2-C-methyl-D-erythritol kinase
30.1652	30.1004	29.8894	30.4962	30.2888	30.4453	+	1.58217	0.0221809	0.358433	1.28203	Pd630_LPD02293;2625288964	Pd630_LPD02293;2625288964	Bile acid 7-alpha dehydratase;SnoaL-like domain-containing protein
27.6951	28.0821	27.7533	29.1294	29.8182	29.06	+	2.27926	0.00632653	1.49235	2.81347	Pd630_LPD02294;2625288965	Pd630_LPD02294;2625288965	Uncharacterized protein;PhnB protein
29.5125	29.5822	29.3862	30.0303	29.7879	30.0567	+	1.96966	0.010662	0.464681	1.38001	Pd630_LPD02307;2625288969	Pd630_LPD02307;2625288969	Peptide chain release factor 3;bacterial peptide chain release factor 3 (bRF-3)
34.0381	33.8498	33.8297	34.4543	34.909	34.4091	+	1.77847	0.0147273	0.684943	1.60764	2625288972;Pd630_LPD02310	2625288972;Pd630_LPD02310	LSU ribosomal protein L25P;50S ribosomal protein L25
29.4206	28.8184	28.5342	31.4431	31.9287	31.4116	+	2.99881	0.00211429	2.67005	6.36452	2625288975;Pd630_LPD02312;2625295174	2625288975;Pd630_LPD02312	3-oxo-5alpha-steroid 4-dehydrogenase;Fumarate reductase flavoprotein subunit;FAD binding domain-containing protein
28.6569	28.8173	28.1746	30.3393	29.4209	29.6018	+	1.65482	0.0184029	1.23772	2.35825	2625288980;Pd630_LPD02318	2625288980;Pd630_LPD02318	L-histidine Nalpha-methyltransferase;Meiotically up-regulated gene 158 protein
30.9056	30.6528	31.0547	28.7682	28.9141	NaN	+	2.96877	0.00201635	-2.02986	0.244878	2625288981	2625288981	Glucose/arabinose dehydrogenase, beta-propeller fold
25.4462	25.8406	25.6711	26.0882	26.0384	26	+	1.53517	0.0248165	0.389582	1.31001	2625288989;Pd630_LPD02328	2625288989;Pd630_LPD02328	acetolactate synthase-1/2/3 large subunit;putative acetolactate synthase large subunit
27.294	27.5725	27.6464	28.3278	28.3648	NaN	+	2.04273	0.0100198	0.84199	1.79252	Pd630_LPD02343;2625289003	Pd630_LPD02343;2625289003	HTH-type transcriptional repressor BscR;transcriptional regulator, TetR family
31.5274	30.9378	30.8957	30.4628	29.9194	29.5776	+	1.58399	0.0220424	-1.13369	0.455747	Pd630_LPD02344;2625289004	Pd630_LPD02344;2625289004	A-factor receptor protein;transcriptional regulator, TetR family
31.2144	31.2479	31.1667	30.1903	29.4688	29.9908	+	2.44518	0.00497611	-1.32638	0.398767	2625289005	2625289005	glutamate-1-semialdehyde 2,1-aminomutase
29.488	29.4605	29.1744	28.3071	28.2711	28.2815	+	3.37808	0.00135043	-1.08775	0.470494	2625289028	2625289028	ThiF family protein
31.1166	30.8664	30.8488	31.3308	31.5707	31.4869	+	2.01688	0.0101783	0.518908	1.43287	2625289036;Pd630_LPD02376	2625289036;Pd630_LPD02376	transcription-repair coupling factor;Transcription-repair-coupling factor
32.3868	32.5632	31.936	29.1168	29.9688	29.6362	+	3.03017	0.00217009	-2.72139	0.151628	2625289050	2625289050	iron uptake system component EfeO
37.0596	36.9361	36.9417	36.2641	36.2798	36.3862	+	3.5629	0.00121547	-0.669121	0.62889	Pd630_LPD02394;2625289053	Pd630_LPD02394;2625289053	Enolase;enolase
29.3896	29.5406	29.4325	30.5814	30.8723	30.6239	+	3.59076	0.00125	1.2383	2.3592	2625289064;Pd630_LPD02407	2625289064;Pd630_LPD02407	DNA-binding transcriptional regulator, MarR family;putative HTH-type transcriptional regulator ywaE
30.7461	31.2731	30.8476	30.2778	29.9702	30.5217	+	1.43248	0.0299843	-0.699053	0.615976	2625289084;Pd630_LPD02430	2625289084;Pd630_LPD02430	Pimeloyl-ACP methyl ester carboxylesterase;hypothetical protein
31.1295	31.4558	31.214	30.647	30.8357	30.5731	+	2.01267	0.0101295	-0.581179	0.668417	2625289085	2625289085	NAD(P)-dependent dehydrogenase, short-chain alcohol dehydrogenase family
30.6722	30.7673	30.7453	30.2799	29.6031	29.7995	+	1.8309	0.0132417	-0.834119	0.560925	2625289111	2625289111	glutamine amidotransferase
32.1366	30.691	31.0261	32.296	32.4895	32.8789	+	1.26996	0.0412998	1.27024	2.41201	Pd630_LPD02461;2625289113	Pd630_LPD02461;2625289113	Catalase;catalase
33.3185	33.2467	33.1592	33.5066	33.3874	33.4124	+	1.52688	0.0253377	0.193996	1.14393	Pd630_LPD02470;2625289120	Pd630_LPD02470;2625289120	Putative cystathionine beta-synthase;cystathionine beta-synthase
33.5414	33.2635	33.3382	33.7019	33.7765	33.722	+	1.82773	0.0134455	0.352445	1.27672	2625289122	2625289122	cystathionine gamma-lyase
31.0612	31.4399	31.2078	31.9161	32.2635	31.9365	+	2.15364	0.00775202	0.802389	1.74399	2625289130;Pd630_LPD02479	2625289130;Pd630_LPD02479	mycothiol S-conjugate amidase;1D-myo-inositol 2-acetamido-2-deoxy-alpha-D-glucopyranoside deacetylase 1
29.8868	29.9004	29.7188	29.0045	29.0445	29.0184	+	3.77699	0	-0.812857	0.569253	2625289132	2625289132	hypothetical protein
27.929	27.3485	27.3448	28.4797	28.1735	28.0659	+	1.41345	0.0311863	0.69898	1.62336	2625289136	2625289136	hypothetical protein
33.3124	33.5205	33.4391	34.3652	34.4912	34.4401	+	3.8514	0	1.00817	2.01135	2625289137	2625289137	serine hydroxymethyltransferase
34.2923	34.1453	34.177	33.838	33.4069	33.6182	+	1.93744	0.011378	-0.583861	0.667176	2625289142	2625289142	fumarase, class II
35.2906	35.3948	35.4753	34.2295	34.2223	34.3586	+	4.05835	0	-1.11676	0.461129	2625289143;Pd630_LPD02492	2625289143;Pd630_LPD02492	fructose-1,6-bisphosphatase II;Fructose-1,6-bisphosphatase class 2
29.3485	29.1481	28.9571	28.5929	NaN	28.6311	+	1.45866	0.0289118	-0.539233	0.688137	2625289144;Pd630_LPD02493	2625289144;Pd630_LPD02493	Protein of unknown function (DUF4245);hypothetical protein
32.2297	32.0096	32.0635	31.6329	31.7007	31.7928	+	2.07868	0.00969526	-0.392075	0.762033	2625289147	2625289147	hypothetical protein
29.1679	29.1128	28.957	29.9038	30.2665	30.0213	+	2.86439	0.00253922	0.984668	1.97886	2625289148;Pd630_LPD02497	2625289148;Pd630_LPD02497	4-hydroxy-3-methylbut-2-enyl diphosphate reductase;4-hydroxy-3-methylbut-2-enyl diphosphate reductase
31.5538	31.6236	31.519	32.2112	32.5066	32.324	+	2.98901	0.00209632	0.781808	1.71928	2625289165	2625289165	translation elongation factor 2 (EF-2/EF-G)
32.3251	32.6683	32.2235	31.6566	31.3573	31.7256	+	2.03099	0.0100293	-0.82582	0.564161	2625289166	2625289166	Polyketide cyclase / dehydrase and lipid transport
34.2529	34.3396	34.1143	34.6756	34.4649	34.6318	+	1.74449	0.0153385	0.355178	1.27914	2625289171	2625289171	molecular chaperone HtpG
30.6963	30.5116	30.5002	31.8703	31.8316	31.7866	+	4.30224	0	1.26017	2.39524	2625289175;Pd630_LPD00693	2625289175	acyl-CoA dehydrogenase;cyclohexanecarboxyl-CoA dehydrogenase
29.8918	29.5007	29.541	30.4132	30.521	30.3801	+	2.42258	0.00518865	0.793575	1.73336	Pd630_LPD02529;2625289178	Pd630_LPD02529;2625289178	Fumarate hydratase class I, aerobic;fumarase, class I, homodimeric
33.5561	33.55	33.6583	32.2965	32.6452	32.3548	+	3.28255	0.00117037	-1.15596	0.448768	2625289182	2625289182	Outer membrane protein OmpA
31.463	32.0006	31.8516	32.5012	32.3967	32.4143	+	1.81846	0.0133485	0.665674	1.58631	2625289184	2625289184	hypothetical protein
32.2764	32.7258	32.4754	32.9831	32.9346	32.813	+	1.3961	0.032289	0.417713	1.33581	2625289195	2625289195	NADH dehydrogenase subunit G
30.0103	30.4487	29.8174	29.2693	27.6319	28.2716	+	1.53379	0.0249802	-1.7012	0.307531	2625289197	2625289197	NADH dehydrogenase subunit I
29.4238	29.8884	29.8732	30.4842	30.5814	30.3612	+	1.97334	0.0103888	0.747135	1.67846	2625289205	2625289205	DNA-binding transcriptional regulator, MarR family
31.6048	31.0521	30.8843	30.3185	29.632	29.2682	+	1.72665	0.0157412	-1.44085	0.368349	Pd630_LPD02560;2625289207	Pd630_LPD02560;2625289207	hypothetical protein;hypothetical protein
31.201	31.5242	31.3763	31.662	31.8781	31.7353	+	1.59046	0.0218942	0.391332	1.3116	2625289209	2625289209	pterin-4-alpha-carbinolamine dehydratase
32.7157	32.732	32.6051	33.8404	33.9537	33.9802	+	4.53304	0	1.24051	2.36283	Pd630_LPD02565;2625289212	Pd630_LPD02565;2625289212	GTP-binding protein TypA/BipA;GTP-binding protein
32.7351	32.8112	32.6142	33.4676	33.5929	33.586	+	3.52804	0.00115183	0.828658	1.77603	2625289217	2625289217	catalase
31.022	30.9382	30.8079	30.0748	29.6582	30.4158	+	1.7314	0.0157562	-0.873103	0.545971	2625289232	2625289232	L-proline dehydrogenase
28.8807	28.9376	29.132	29.5653	29.7091	29.6421	+	2.7849	0.00315068	0.655389	1.57504	2625289245;Pd630_LPD02602	2625289245;Pd630_LPD02602	hypothetical protein;Uncharacterized protein
31.4035	31.4986	31.3092	27.9799	27.3969	27.3908	+	4.32686	0	-3.81457	0.0710722	Pd630_LPD02606;2625289249	Pd630_LPD02606;2625289249	hypothetical protein;glucosyl-3-phosphoglycerate synthase
32.2286	32.3236	32.1486	31.5637	31.4779	31.2918	+	2.94261	0.0022	-0.789128	0.578694	Pd630_LPD02612;2625289255	Pd630_LPD02612;2625289255	Glucose-1-phosphate adenylyltransferase;glucose-1-phosphate adenylyltransferase
31.9577	31.9923	31.8022	31.3353	31.6655	31.3543	+	1.72565	0.0157262	-0.465702	0.724119	Pd630_LPD02613;2625289256	Pd630_LPD02613;2625289256	Putative O-methyltransferase;Predicted O-methyltransferase YrrM
29.8132	30.142	29.8845	28.7433	29.196	29.1423	+	2.20858	0.00693333	-0.919381	0.528736	2625289259;Pd630_LPD02617	2625289259;Pd630_LPD02617	serine protease, S1-C subfamily, contains C-terminal PDZ domain;Protease do
33.2782	33.2187	33.0557	33.519	33.4886	33.3244	+	1.35141	0.035585	0.259794	1.19731	Pd630_LPD02619;2625289261	Pd630_LPD02619;2625289261	Protein mrp;ATP-binding protein involved in chromosome partitioning
30.3901	30.6278	30.5715	29.7434	29.3839	29.3743	+	2.72699	0.00348918	-1.02929	0.48995	2625289265	2625289265	Mg/Co/Ni transporter MgtE (contains CBS domain)
31.598	31.6482	31.3863	30.8259	30.4316	NaN	+	1.83439	0.0130408	-0.915407	0.530194	Pd630_LPD02625;2625289267	Pd630_LPD02625;2625289267	hypothetical protein;hypothetical protein
31.6993	31.6104	31.5463	31.8687	31.9002	31.8589	+	2.29769	0.00612779	0.257299	1.19524	2625289268;Pd630_LPD02626	2625289268;Pd630_LPD02626	carbohydrate ABC transporter substrate-binding protein, CUT1 family;putative ABC transporter-binding protein
28.0711	27.7537	28.1451	28.2521	28.4985	28.4164	+	1.33181	0.0366928	0.399014	1.31861	2625289276	2625289276	Suppressor of fused protein (SUFU)
32.4806	32.3513	32.1872	31.4247	31.8226	31.4517	+	2.13322	0.00806897	-0.773402	0.585036	Pd630_LPD02642;2625289284	Pd630_LPD02642;2625289284	Putative osmoprotectant uptake system substrate-binding protein osmF;osmoprotectant transport system substrate-binding protein
34.4277	34.4612	34.3578	32.7829	32.5214	32.752	+	4.40433	0	-1.73016	0.301419	2625289296	2625289296	glutamate decarboxylase
28.4589	28.1244	29.0192	30.7539	31.1696	31.031	+	2.97906	0.00203857	2.45067	5.46672	2625289299	2625289299	Uncharacterized conserved protein PhnB, glyoxalase superfamily
31.733	31.9405	31.7788	32.2225	32.1702	32.293	+	2.32645	0.00590592	0.411116	1.32971	2625289300	2625289300	putative glutathione S-transferase
31.7695	31.7874	31.7679	31.372	29.7559	30.6764	+	1.17874	0.0493771	-1.17351	0.443342	2625289314	2625289314	long-chain acyl-CoA synthetase
27.3366	27.4595	27.246	28.1582	28.4095	28.324	+	3.2274	0.00110105	0.949848	1.93167	2625289316;Pd630_LPD02675	2625289316;Pd630_LPD02675	putative phosphoribosyl transferase;Putative phosphoribosyl transferase
31.3855	31.177	31.3512	31.5636	31.5471	31.6461	+	1.76826	0.0148277	0.281022	1.21506	2625289317	2625289317	Predicted amidohydrolase
33.3424	33.3517	33.3689	33.0035	33.164	33.0041	+	2.27476	0.00630814	-0.297157	0.813854	2625289318	2625289318	ATP-dependent RNA helicase CsdA
NaN	26.989	25.89	28.9601	29.1109	27.7111	+	1.25971	0.0421015	2.15449	4.45212	2625289320;Pd630_LPD02679	2625289320;Pd630_LPD02679	Protein of unknown function (DUF664);Mini-circle uncharacterized 19.1 kDa protein
[truncated: 1,098 more rows]

## Sheet: Table S3
Table S3. Quantification of unique HPE-IAM alkylated cysteine sites (Raw intensities of HPE-IAM-Cys peptides are log2 transformed, median centered, and summed to unique Cys site level; Data was filtered by: at least two valid values in each condition)
[truncated: 1,735 more rows]

[truncated: 1 more sheets: Table S4]
